# Supplementary material for: The effect of alcohol on the differential expression of cluster of differentiation 14 gene, associated pathways, and genetic network
Source: PLoS One. 2017 Jun 2;12(6):e0178689. doi: 10.1371/journal.pone.0178689 (PMC5456352; doi:10.1371/journal.pone.0178689)
Supplement: S1 Table — A. Genes with high expression that are significantly correlated with Cd14. B. Genes with high expression after ethanol treatment that are significantly correlated with Cd14. (XLSX) [file pone.0178689.s001.xlsx]

## Sheet: supplement table 1a
Probe set ID	Gene ID	Symbol	Description	Location (Chr: Mb)	Mean Expression	N Cases	Genetic correlation P value	Partial correlation P value	Literature correlation coefficient
1417268_at	12475	Cd14	CD14 antigen (myeloid cell-specific leucine-rich glycoprotein	Chr18: 36.884740	8.09921	67	0	#N/A	1
1422903_at	17084	Ly86	lymphocyte antigen 86 (MD-1 RP105-associated, LPS signaling)	Chr13: 37.507364	9.80553	67	9.17137e-09	7.07e-11	0.617
1448617_at	12508	Cd53	CD53 antigen (MHC class II, macrophage, microglia, lymphocytes)	Chr3: 106.562993	8.36238	67	4.54608e-07	3.71e-09	0.341
1418110_a_at	16331	Inpp5d	inositol polyphosphate-5-phosphatase D	Chr1: 89.616553	8.50125	67	2.39792e-06	6.74e-07	0.38
1460180_at	15212	Hexb	hexosaminidase B (Sandhoff disease, microglial or astrocyte cell marker)	Chr13: 97.946799	10.9607	67	5.3217e-06	6.02e-07	0.333
1416714_at	15900	Icsbp1	interferon consensus sequence binding protein 1	Chr8: 123.280047	7.85987	67	8.86259e-06	1.22e-09	0.39
1431724_a_at	70839	P2ry12	purinergic receptor P2Y, G-protein coupled 12	Chr3: 59.021078	9.09143	67	8.93387e-06	1.31e-06	0.38
1448591_at	13040	Ctss	cathepsin S (psoriasis)	Chr3: 95.360061	10.9366	67	1.26482e-05	5.41e-07	0.393
1419631_at	22376	Was	Wiskott-Aldrich syndrome homolog (human)	ChrX: 7.658724	7.59429	67	2.15775e-05	2.43e-09	0.346
1448566_at	53945	Slc40a1	solute carrier family 40 (iron-regulated transporter), member 1	Chr1: 45.966178	8.12331	67	3.30851e-05	1.51e-05	0.335
1419482_at	12267	C3ar1	complement component 3a receptor 1 (anaphylatoxin chemotactic receptor)	Chr6: 122.799909	7.42056	67	3.6105e-05	3.25e-07	0.463
1426454_at	11857	Arhgdib	Rho, GDP dissociation inhibitor (GDI) beta	Chr6: 136.872386	8.29621	67	4.18951e-05	6.17e-05	0.302
1437874_s_at	15212	Hexb	hexosaminidase B (microglial or astrocyte cell marker)	Chr13: 97.946428	11.2859	67	4.78031e-05	1.25e-05	0.333
1433694_at	18576	Pde3b	phosphodiesterase 3B, cGMP-inhibited	Chr7: 121.681286	9.21818	67	5.73714e-05	1.83e-06	0.328
1423319_at	15242	Hhex	hematopoietically expressed homeobox	Chr19: 37.514658	7.32391	67	0.000164909	1.3e-07	0.321
1423326_at	12495	Entpd1	ectonucleoside triphosphate diphosphohydrolase 1	Chr19: 40.813364	7.01118	67	0.000191062	4.67e-06	0.416
1418365_at	13036	Ctsh	cathepsin H	Chr9: 89.969722	8.11406	67	0.000204422	4.26e-05	0.319
1451047_at	16431	Itm2a	integral membrane protein 2A	ChrX: 104.593308	10.7182	67	0.000214511	2.01e-06	0.304
1415880_a_at	16783	Lamp1	lysosomal membrane glycoprotein 1	Chr8: 13.174817	13.0405	67	0.000214884	0.00018	0.349
1456772_at	17969	Ncf1	neutrophil cytosolic factor 1	Chr5: 134.696397	8.46504	67	0.000222639	6.14e-06	0.424
1449251_at	17986	Ndp	Norrie disease protein, norrin (X-linked exudative vitreoretinopathy 2, pseudoglioma)	ChrX: 16.462832	7.45912	67	0.00022595	0.00055	0.351
1437715_x_at	11792	Apex1	apurinic/apyrimidinic endonuclease 1	Chr14: 51.546659	12.0827	67	0.000263399	1.27e-05	0.341
1427165_at	16164	Il13ra1	interleukin 13 receptor, alpha 1	ChrX: 33.709789	8.26537	67	0.000329722	5.31e-05	0.394
1426565_at	16001	Igf1r	insulin-like growth factor I receptor	Chr7: 75.370906	8.77147	67	0.000334758	7.08e-06	0.307
1448160_at	18826	Lcp1	lymphocyte cytosolic protein 1	Chr14: 75.629095	7.71475	67	0.000399365	6.83e-06	0.366
1423547_at	17105	Lyzs	lysozyme	Chr10: 116.714747	8.75937	67	0.000406498	5.6e-05	0.508
1451161_a_at	13733	Emr1	EGF-like module containing, mucin-like, hormone receptor-like sequence 1 (microglial signature)	Chr17: 57.620352	7.969	67	0.000422994	1.28e-05	0.401
1456133_x_at	16419	Itgb5	integrin beta 5	Chr16: 33.949069	11.0076	67	0.000448986	0.00081	0.373
1436312_at	22778	Zfpn1a1	zinc finger protein, subfamily 1A, 1 (Ikaros)	Chr11: 11.671670	7.04493	67	0.000474541	4.74e-05	0.357
1426054_at	12043	Bcl2	B-cell leukemia/lymphoma 2	Chr1: 108.520712	7.53177	67	0.00050747	2.02e-06	0.327
1420895_at	21812	Tgfbr1	transforming growth factor, beta receptor I	Chr4: 47.427217	9.73172	67	0.000521293	8.36e-05	0.335
1438325_at	14013	Evi1	ecotropic viral integration site 1	Chr3: 29.850273	7.59322	67	0.000581893	0.0501	0.305
1437282_at	94176	Dock2	dedicator of cyto-kinesis 2	Chr11: 34.361728	7.01848	67	0.000685672	6.76e-05	0.303
1419872_at	12978	Csf1r	colony stimulating factor 1 receptor	Chr18: 61.290599	12.2393	67	0.000693392	1.54e-05	0.357
1458677_at	12499	Entpd5	ectonucleoside triphosphate diphosphohydrolase 5	Chr12: 85.744590	7.25922	67	0.000752896	7.04e-05	0.303
1423903_at	52118	D7Ertd458e	DNA segment, Chr 7, ERATO Doi 458, expressed	Chr7: 20.489365	8.09229	67	0.00076454	0.00019	0.312
1430127_a_at	12444	Ccnd2	cyclin D2	Chr6: 127.098696	10.5649	67	0.000766511	0.00223	0.312
1453104_at	26413	Mapk1	mitogen activated protein kinase 1 (ERK2)	Chr16: 17.047024	13.1499	67	0.000774842	3.01e-05	0.311
1427331_at	11539	Adora1	adenosine A1 receptor	Chr1: 136.098235	10.031	67	0.000901242	0.00226	0.302
1420699_at	56644	Clec7a	C-type lectin domain family 7, member a	Chr6: 129.411646	7.3068	67	0.000902392	0.00017	0.491
1421824_at	23821	Bace1	beta-site APP cleaving enzyme 1 (beta secretase)	Chr9: 45.669517	10.6309	67	0.000932701	0.00061	0.331
1421140_a_at	108655	Foxp1	forkhead box P1	Chr6: 98.880135	9.76212	67	0.000938977	0.00095	0.327
1423608_at	16431	Itm2a	integral membrane protein 2A	ChrX: 104.592554	10.8086	67	0.000956377	2.42e-05	0.304
1448127_at	20133	Rrm1	ribonucleotide reductase M1	Chr7: 109.607939	8.64776	67	0.000985572	0.00143	0.329
1450513_at	12489	Cd33	CD33 antigen	Chr7: 50.783415	8.07385	67	0.00102954	1.33e-05	0.405
1447291_at	54631	Nphs1	nephrosis 1, congenital, Finnish type (nephrin)	Chr7: 31.247237	7.93433	67	0.00103697	1.66e-05	0.327
1418989_at	13034	Ctse	cathepsin E	Chr1: 133.571532	7.87945	67	0.00106334	0.00239	0.409
1416530_a_at	18950	Pnp	purine-nucleoside phosphorylase	Chr14: 51.571355	10.3953	67	0.00110073	0.0024	0.343
1450792_at	22177	Tyrobp	TYRO protein tyrosine kinase binding protein (natural killer NKG2D signaling, microglial function and synpatic plasticity)	Chr7: 31.199361	9.56525	67	0.00117857	3.13e-06	0.359
1425248_a_at	20732	Spint1	serine protease inhibitor, Kunitz type 1	Chr2: 119.643243	9.91214	67	0.00120722	0.00241	0.35
1419325_at	56183	Nmu	neuromedin U	Chr5: 76.769804	7.22984	67	0.00123445	0.00018	0.347
1450003_at	11552	Adra2b	adrenergic receptor, alpha 2b	Chr2: 127.190325	7.10639	67	0.00124907	0.00013	0.333
1451767_at	17969	Ncf1	neutrophil cytosolic factor 1	Chr5: 134.697271	7.33613	67	0.00126551	6.78e-07	0.424
1436131_at	233274	Siglech	sialic acid binding Ig-like lectin H	Chr7: 63.023852	8.56199	67	0.00129398	0.00044	0.306
1449127_at	20345	Selpl	selectin, platelet (p-selectin) ligand	Chr5: 114.268606	10.014	67	0.00133189	0.00018	0.395
1426118_a_at	53333	Tomm40	translocase of outer mitochondrial membrane 40 homolog (yeast)	Chr7: 20.288227	10.3819	67	0.00134096	0.00172	0.332
1417932_at	16173	Il18	interleukin 18	Chr9: 50.387440	11.1074	67	0.0013456	0.00154	0.493
1418204_s_at	11629	Aif1	allograft inflammatory factor 1 (microglial expression signature)	Chr17: 35.308036	7.87857	67	0.00139224	0.00054	0.49
1426858_at	16324	Inhbb	inhibin beta-B	Chr1: 121.312138	8.02231	67	0.00141495	0.03154	0.305
1416912_at	68050	Akirin1	akirin 1	Chr4: 123.412801	11.5388	67	0.00141672	0.00472	0.334
1422688_a_at	18176	Nras	neuroblastoma ras oncogene	Chr3: 102.867258	7.76522	67	0.00142814	0.00194	0.332
1444531_at	20656	Sod2	superoxide dismutase 2, mitochondrial	Chr17: 13.212608	8.84856	67	0.00144697	0.00133	0.372
1420841_at	19268	Ptprf	protein tyrosine phosphatase, receptor type, F	Chr4: 117.883015	9.32808	67	0.00150243	0.00144	0.304
1422815_at	12279	C9	complement component 9	Chr15: 6.447058	7.53751	67	0.00165342	0.00013	0.358
1433303_at	195208	Dcdc2	doublecortin domain containing 2 (putative dyslexia locus)	Chr13: 25.262696	7.06368	67	0.00165361	0.00011	0.301
1422013_at	26888	Clec4a2	C-type lectin domain family 4, member a2	Chr6: 123.092527	7.23946	67	0.0016545	0.00026	0.356
1444651_at	26398	Map2k4	mitogen activated protein kinase kinase 4	Chr11: 65.564610	8.23725	67	0.00167882	0.00163	0.325
1428922_at	66873	Tril	TLR4 interactor with leucine-rich repeats	Chr6: 53.765573	9.75141	67	0.00168485	0.00023	0.369
1449710_s_at	11946	Atp5a1	ATP synthase, H+ transporting, mitochondrial F1 complex, alpha subunit, isoform 1	Chr18: 78.021243	13.2246	67	0.00171055	0.0038	0.335
1448620_at	14131	Fcgr3	Fc receptor, IgG, low affinity III	Chr1: 172.981676	8.15648	67	0.00176154	0.00021	0.411
1435448_at	12125	Bcl2l11	BCL2-like 11 (apoptosis facilitator)	Chr2: 127.987746	9.07651	67	0.00182882	0.00012	0.311
1427358_a_at	69635	Dapk1	death associated protein kinase 1	Chr13: 60.863011	10.4471	67	0.00187377	0.00189	0.36
1415995_at	12368	Casp6	caspase 6	Chr3: 129.616309	7.98584	67	0.00194827	0.02483	0.313
1433890_a_at	224727	Bat3	HLA-B-associated transcript 3	Chr17: 35.282653	10.3975	67	0.00204873	0.00286	0.371
1423593_a_at	12978	Csf1r	colony stimulating factor 1 receptor	Chr18: 61.289760	9.80204	67	0.002126	0.00047	0.357
1440574_at	19373	Rag1	recombination activating gene 1	Chr2: 101.488196	7.91553	67	0.0021489	0.00165	0.349
1416933_at	18984	Por	P450 (cytochrome) oxidoreductase (endoplasmic reticulum, NADPH-cytochrome P450 reductase)	Chr5: 136.210497	10.5753	67	0.00215281	0.00042	0.318
1450272_at	21949	Tnfsf8	tumor necrosis factor (ligand) superfamily, member 8	Chr4: 63.494276	7.50944	67	0.0022545	9.14e-06	0.428
1422808_s_at	94176	Dock2	dedicator of cyto-kinesis 2	Chr11: 34.127215	6.96792	67	0.00234897	0.00029	0.303
1415983_at	18826	Lcp1	lymphocyte cytosolic protein 1	Chr14: 75.630069	6.95234	67	0.00235024	0.00027	0.366
1420959_at	65973	Asph	aspartate-beta-hydroxylase	Chr4: 9.378995	7.11684	67	0.0023543	0.00912	0.308
1441523_at	18015	Nf1	neurofibromatosis 1	Chr11: 79.243710	7.58004	67	0.0023866	0.00025	0.304
1434248_at	18755	Prkch	protein kinase C, eta	Chr12: 74.878594	8.17171	67	0.00246541	0.00422	0.363
1452314_at	16551	Kif11	kinesin family member 11	Chr19: 37.495162	7.25328	67	0.002491	0.00081	0.318
1443814_x_at	13036	Ctsh	cathepsin H	Chr9: 89.970845	7.52997	67	0.00259405	0.00057	0.319
1460673_at	14287	Fpgs	folylpolyglutamyl synthetase	Chr2: 32.538216	9.25812	67	0.00265016	0.00346	0.308
1425249_a_at	22174	Tyro3	receptor tyrosine kinase 3 (hippocampal CA1 and CA3 expression signature)	Chr2: 119.642381	8.94509	67	0.00285452	0.00151	0.322
1450391_a_at	23945	Mgll	monoglyceride lipase	Chr6: 88.777754	10.5135	67	0.00296848	0.00132	0.309
1449145_a_at	12389	Cav1	caveolin, caveolae protein 1	Chr6: 17.290763	8.91344	67	0.00303493	0.00312	0.3
1441831_x_at	12728	Clcn5	chloride channel 5	ChrX: 6.730989	7.87555	67	0.00311676	8.82e-05	0.32
1422062_at	20288	Msr1	macrophage scavenger receptor 1	Chr8: 40.691029	8.9726	67	0.00327819	0.00061	0.539
1418340_at	14127	Fcer1g	Fc receptor, IgE, high affinity I, gamma polypeptide	Chr1: 173.159747	8.97008	67	0.00329979	0.00022	0.39
1460663_at	12426	Cckbr	cholecystokinin B receptor (gastrin receptor, CNS type, regulator of anxiety, arousal, neuroleptic activity, and opiate-induced analgesia)	Chr7: 112.583424	8.28185	67	0.00334613	0.00721	0.317
1416478_a_at	17448	Mdh2	malate dehydrogenase 2, NAD (mitochondrial)	Chr5: 136.265513	13.1914	67	0.00342896	0.01338	0.301
1439787_at	18439	P2rx7	purinergic receptor P2X, ligand-gated ion channel, 7	Chr5: 123.133743	8.39908	67	0.00343822	2.36e-06	0.376
1417392_a_at	20540	Slc7a7	solute carrier family 7 (cationic amino acid transporter, y+ system), member 7	Chr14: 54.989306	7.18428	67	0.00346437	0.00064	0.326
1421407_at	14064	F2rl2	coagulation factor II (thrombin) receptor-like 2	Chr13: 96.472069	8.42088	67	0.00347029	0.00035	0.322
1418506_a_at	21672	Prdx2	peroxiredoxin 2 (antioxidant enzyme)	Chr8: 87.495488	12.8428	67	0.00361177	0.00467	0.397
1448124_at	110006	Gusb	glucuronidase, beta	Chr5: 130.465037	7.64833	67	0.0036156	0.00296	0.39
1431582_at	16418	Itgb4bp	integrin beta 4 binding protein	Chr2: 155.650940	9.56545	67	0.00371511	0.00142	0.301
1450498_at	17769	Mthfr	5,10-methylenetetrahydrofolate reductase (hyperhomocysteinemia)	Chr4: 147.429840	8.57146	67	0.00374112	0.00166	0.348
1422051_a_at	54393	Gabbr1	gamma-aminobutyric acid (GABA) B receptor, 1	Chr17: 37.206985	9.4818	67	0.00377728	9.25e-05	0.314
1418560_at	18597	Pdha1	pyruvate dehydrogenase E1 alpha 1	ChrX: 156.560316	12.8859	67	0.00386961	0.0005	0.319
1428849_at	72508	Rps6kb1	ribosomal protein S6 kinase, polypeptide 1	Chr11: 86.313818	8.57567	67	0.0039936	0.00028	0.308
1434542_at	108682	Gpt2	glutamic pyruvate transaminase (alanine aminotransferase) 2	Chr8: 88.050589	8.59498	67	0.00404718	0.00069	0.35
1443566_at	16001	Igf1r	insulin-like growth factor I receptor	Chr7: 75.219599	7.78254	67	0.00406049	0.00031	0.307
1419520_at	68396	Cml4	camello-like 4	Chr6: 85.780531	9.40916	67	0.00409284	0.00813	0.309
1426785_s_at	23945	Mgll	monoglyceride lipase	Chr6: 88.768630	12.4602	67	0.00409725	0.00025	0.309
1433289_at	18015	Nf1	neurofibromatosis 1	Chr11: 79.352154	9.1611	67	0.00412036	0.00029	0.304
1440579_at	225164	Mib1	mindbomb homolog 1	Chr18: 10.768252	8.54445	67	0.0041806	0.00178	0.308
1450339_a_at	58208	Bcl11b	B-cell CLL/lymphoma 11B (zinc finger protein)	Chr12: 109.153459	10.3522	67	0.00424787	0.01658	0.303
1452405_x_at	21473	Tcra	T-cell receptor alpha chain	Chr14: 54.842731	7.76221	67	0.00425167	0.00723	0.342
1422171_at	19214	Ptgdr	prostaglandin D receptor	Chr14: 45.593700	7.5019	67	0.00434864	0.0021	0.396
1417389_at	14733	Gpc1	glypican 1	Chr1: 94.756213	10.1067	67	0.00445053	0.00034	0.311
1441503_at	195208	Dcdc2	doublecortin domain containing 2 (putative dyslexia locus)	Chr13: 25.149899	8.26591	67	0.00451464	0.0005	0.301
1455589_at	20732	Spint1	serine protease inhibitor, Kunitz type 1	Chr2: 119.303907	8.43387	67	0.00451669	0.00116	0.35
1455590_at	18105	Nqo2	NAD(P)H dehydrogenase, quinone 2	Chr13: 34.079151	8.48729	67	0.0046156	2.44e-05	0.322
1419031_at	56473	Fads2	fatty acid desaturase 2	Chr19: 10.137571	10.2346	67	0.00467623	0.00043	0.376
1418699_s_at	14151	Fech	ferrochelatase	Chr18: 64.617000	11.1913	67	0.00480608	0.00166	0.363
1418627_at	14630	Gclm	glutamate-cysteine ligase, modifier subunit (glutathione synthesis)	Chr3: 121.967725	9.62628	67	0.00514334	0.03106	0.409
1460170_at	14043	Ext2	exostoses (multiple) 2	Chr2: 93.536151	10.1645	67	0.00531094	0.00349	0.307
1440842_at	20230	Satb1	special AT-rich sequence binding protein 1 ( SATB homeobox 1)	Chr17: 51.899395	7.0387	67	0.00532644	0.00477	0.301
1434831_a_at	56484	Foxo3	forkhead box O3	Chr10: 41.901665	8.89294	67	0.00534057	0.00447	0.336
1421896_at	13712	Elk1	ELK1, member of ETS oncogene family (memory, synaptic plasticity)	ChrX: 20.512059	8.23298	67	0.00537347	0.00029	0.337
1444414_at	11815	Apod	apolipoprotein D	Chr16: 31.297899	7.29854	67	0.0055379	0.00237	0.41
1437667_a_at	12014	Bach2	BTB and CNC homology 2	Chr4: 32.667776	8.83509	67	0.00558999	0.00307	0.306
1448027_at	17979	Ncoa3	nuclear receptor coactivator 3	Chr2: 165.898173	8.26322	67	0.00570103	0.02531	0.317
1443511_at	19883	Rora	retinoic acid receptor-related orphan receptor alpha	Chr9: 68.764058	7.92796	67	0.00574892	0.00036	0.345
1416351_at	26395	Map2k1	mitogen activated protein kinase kinase 1	Chr9: 64.033723	12.9065	67	0.005799	0.00707	0.301
1438649_x_at	23980	Pebp1	phosphatidylethanolamine binding protein 1	Chr5: 117.732667	13.6321	67	0.0058508	0.00049	0.391
1423768_at	54445	Unc93b1	unc-93 homolog B1 (Triple d mutation, TLR trafficking)	Chr19: 3.948823	8.8782	67	0.00599547	0.00076	0.406
1433741_at	12494	Cd38	CD38 antigen multifunctional ectoenzyme (ADP-ribosyl cyclase)	Chr5: 44.302854	8.84648	67	0.00603501	0.01497	0.454
1435952_at	21807	Tgfb1i4	TSC22 domain family member 1 isoform 1	Chr14: 76.840872	9.51078	67	0.00613389	0.00642	0.333
1444273_at	19271	Ptprj	protein tyrosine phosphatase, receptor type, J	Chr2: 90.408524	9.42661	67	0.0061948	0.00243	0.358
1417936_at	20308	Ccl9	chemokine (C-C motif) ligand 9	Chr11: 83.388413	7.14957	67	0.00623497	0.0016	0.316
1426852_x_at	18133	Nov	nephroblastoma overexpressed (small secreted cysteine-rich protein CCN family member, insulin-like growth factor-binding protein 9)	Chr15: 54.584760	12.5066	67	0.00631359	0.00204	0.312
1416901_at	67963	Npc2	Niemann Pick type C2	Chr12: 86.097772	10.7481	67	0.00637541	0.01171	0.308
1417472_at	17886	Myh9	myosin, heavy polypeptide 9, non-muscle	Chr15: 77.591332	9.43509	67	0.00645987	0.00105	0.31
1451318_a_at	17096	Lyn	Yamaguchi sarcoma viral (v-yes-1) oncogene	Chr4: 3.717646	7.92029	67	0.00652169	0.00087	0.301
1450958_at	17112	Tm4sf1	transmembrane 4 superfamily member 1	Chr3: 57.093620	9.3172	67	0.00654145	0.01783	0.304
1427043_s_at	209224	Cova1	cytosolic ovarian carcinoma antigen 1	ChrX: 46.363785	8.53417	67	0.00657648	0.01936	0.327
1423086_at	18145	Npc1	Niemann Pick type C1 (cholesterol transporter, viral entry)	Chr18: 12.348672	8.78407	67	0.00663487	0.00389	0.356
1460436_at	15531	Ndst1	N-deacetylase/N-sulfotransferase (heparan glucosaminyl) 1	Chr18: 60.845690	11.9514	67	0.00679756	0.00266	0.314
1426851_a_at	18133	Nov	nephroblastoma overexpressed (small secreted cysteine-rich protein CCN family member, insulin-like growth factor-binding protein 9)	Chr15: 54.584739	11.6513	67	0.0068118	0.00269	0.312
1437025_at	12487	Cd28	CD28 antigen	Chr1: 60.829611	7.06539	67	0.00723284	0.00044	0.383
1418626_a_at	12759	Clu	clusterin (apolipoprotein J, complement lysis inhibitor, inflammation, cell death, and cancer associated)	Chr14: 66.598639	13.3141	67	0.00731692	0.00684	0.398
1418970_a_at	12042	Bcl10	B-cell leukemia/lymphoma 10	Chr3: 145.596812	9.11418	67	0.00735238	0.01214	0.384
1452961_at	66873	Tril	TLR4 interactor with leucine-rich repeats	Chr6: 53.767285	9.69602	67	0.00736454	0.01437	0.369
1451095_at	27053	Asns	asparagine synthetase	Chr6: 7.625266	11.5382	67	0.00754401	0.00106	0.313
1449015_at	57262	Retnla	resistin like alpha	Chr16: 48.842933	7.39132	67	0.00754563	0.00294	0.407
1436224_at	16562	Kif1c	kinesin family member 1C	Chr11: 70.544888	7.63415	67	0.00757693	0.00031	0.306
1416357_a_at	84004	Mcam	melanoma cell adhesion molecule	Chr9: 43.950229	8.19373	67	0.00759815	0.00083	0.423
1417533_a_at	16419	Itgb5	integrin beta 5	Chr16: 33.948821	9.11329	67	0.00784252	0.02243	0.373
1449951_at	18038	Nfkbil1	nuclear factor of kappa light polypeptide gene enhancer in B-cells inhibitor-like 1	Chr17: 35.357121	7.77225	67	0.0081846	0.00059	0.44
1421859_at	11491	Adam17	a disintegrin and metalloproteinase domain 17	Chr12: 21.330509	8.90798	67	0.00822313	0.02505	0.356
1448143_at	11669	Aldh2	aldehyde dehydrogenase 2, mitochondrial	Chr5: 122.017927	10.0028	67	0.00822409	3.31e-05	0.377
1423226_at	12482	Ms4a1	membrane-spanning 4-domains, subfamily A, member 1	Chr19: 11.325404	7.39333	67	0.00853631	0.00023	0.43
1448229_s_at	12444	Ccnd2	cyclin D2	Chr6: 127.079464	7.94376	67	0.00874961	0.0015	0.312
1448797_at	13713	Elk3	member of ETS oncogene family	Chr10: 92.712249	7.4071	67	0.00876275	0.0215	0.305
1430316_at	75847	Ispd	isoprenoid synthase domain-containing protein (Walker-Warburg syndrome)	Chr12: 37.415537	9.1731	67	0.00883341	0.004	0.313
1420942_s_at	19737	Rgs5	regulator of G-protein signaling 5	Chr1: 171.624258	9.91431	67	0.00885307	0.04751	0.316
1421117_at	13518	Dst	dystonin	Chr1: 34.240190	7.00295	67	0.00886538	0.00667	0.304
1437467_at	11658	Alcam	activated leukocyte cell adhesion molecule	Chr16: 52.250461	10.5594	67	0.00886704	0.01578	0.374
1454849_x_at	12759	Clu	clusterin (apolipoprotein J, complement lysis inhibitor, inflammation, cell death, and cancer associated)	Chr14: 66.600214	13.9099	67	0.00898218	0.00137	0.398
1418806_at	12986	Csf3r	colony stimulating factor 3 receptor (granulocyte)	Chr4: 125.721093	8.9391	67	0.00907828	0.00452	0.363
1426587_a_at	20848	Stat3	signal transducer and activator of transcription 3	Chr11: 100.749677	9.84773	67	0.00909596	0.00033	0.339
1425281_a_at	14605	Tsc22d3	TSC22 domain family 3	ChrX: 137.074812	10.3111	67	0.00923268	0.00106	0.386
1423291_s_at	12282	Hyou1	hypoxia up-regulated 1	Chr9: 44.200053	11.2224	67	0.00925817	0.00647	0.359
1426600_at	20525	Slc2a1	solute carrier family 2 (facilitated glucose transporter), member 1	Chr4: 118.809341	9.60031	67	0.00933295	0.0041	0.332
1416353_at	22260	Nr1h2	nuclear receptor subfamily 1, group H, member 2	Chr7: 51.805086	9.6879	67	0.00938006	0.00054	0.347
1453836_a_at	23945	Mgll	monoglyceride lipase	Chr6: 88.714594	11.147	67	0.00946355	0.00104	0.309
1421217_a_at	16859	Lgals9	lectin, galactose binding, soluble 9	Chr11: 78.779192	8.22006	67	0.00956599	0.00737	0.421
1441475_at	56085	Ubqln1	ubiquilin 1	Chr13: 58.286478	7.27974	67	0.00963663	0.0195	0.313
1422707_at	30955	Pik3cg	phosphoinositide-3-kinase, catalytic, gamma polypeptide	Chr12: 32.860601	7.35654	67	0.00967073	0.00083	0.326
1449575_a_at	14869	Gstp2	glutathione S-transferase, pi 2	Chr19: 4.040345	13.5844	67	0.0096797	0.01491	0.322
1419676_at	17858	Mx2	myxovirus (influenza virus) resistance 2 (interferon-inducible protein p78, second locus MxB)	Chr16: 97.780302	7.98739	67	0.00981764	0.0036	0.445
1441825_x_at	20589	Ighmbp2	immunoglobulin mu binding protein 2	Chr19: 3.264868	7.12581	67	0.00996763	0.00354	0.349
1453905_at	11489	Adam12	a disintegrin and metalloproteinase domain 12 (meltrin alpha)	Chr7: 141.168038	8.25554	67	0.0100465	0.00145	0.326
1417061_at	53945	Slc40a1	solute carrier family 40 (iron-regulated transporter), member 1	Chr1: 45.965074	8.50537	67	0.010083	0.00081	0.335
1425243_at	246278	Cd207	CD 207 antigen	Chr6: 83.621220	7.0459	67	0.0101928	0.00321	0.361
1443789_x_at	75483	Cox8c	cytochrome c oxidase subunit 8C	Chr12: 104.138513	9.59814	67	0.0102639	0.00284	0.303
1456005_a_at	12125	Bcl2l11	BCL2-like 11 (apoptosis facilitator)	Chr2: 127.986819	9.62658	67	0.0103102	0.00378	0.311
1426397_at	21813	Tgfbr2	transforming growth factor, beta receptor 2	Chr9: 115.997005	9.3198	67	0.0103741	0.0041	0.316
1420843_at	19268	Ptprf	protein tyrosine phosphatase, receptor type, F	Chr4: 117.881617	11.2689	67	0.0104199	0.02005	0.304
1435495_at	11539	Adora1	adenosine A1 receptor	Chr1: 136.096071	11.0896	67	0.0106417	0.04383	0.302
1456567_x_at	14824	Grn	granulin	Chr11: 102.297902	11.1057	67	0.0106527	0.00052	0.34
1425570_at	27218	Slamf1	signaling lymphocytic activation molecule family member 1	Chr1: 173.730137	7.21752	67	0.0106767	0.00057	0.375
1421608_at	58181	Il20	interleukin 20	Chr1: 132.803773	8.91578	67	0.0107408	0.00039	0.45
1449164_at	12514	Cd68	CD68 antigen (monocyte and tissue macrophage microglia marker)	Chr11: 69.477984	7.8393	67	0.0110307	0.00059	0.504
1422612_at	15277	Hk2	hexokinase 2	Chr6: 82.675095	8.33385	67	0.011064	0.00291	0.328
1442151_at	94246	Arid4b	AT rich interactive domain 4B (Rbp1 like)	Chr13: 14.160832	7.58734	67	0.0110825	0.00111	0.32
1427705_a_at	18033	Nfkb1	nuclear factor of kappa light chain gene enhancer in B-cells 1, p105	Chr3: 135.247911	9.74321	67	0.0110922	0.01877	0.38
1422814_at	12316	Aspm	asp (abnormal spindle)-like, microcephaly associated	Chr1: 141.389308	7.13786	67	0.0111862	0.00197	0.34
1428482_at	56697	Akap10	A kinase (PRKA) anchor protein 10	Chr11: 61.685470	9.19081	67	0.0112341	0.02511	0.35
1436542_at	19216	Ptger1	prostaglandin E receptor 1 (subtype EP1)	Chr8: 86.190763	9.07141	67	0.0112797	0.00078	0.302
1428662_a_at	74318	Hopx	HOP homeobox	Chr5: 77.516397	12.6299	67	0.0113325	0.01629	0.313
1426507_at	54450	Il1f5	interleukin 1 family, member 5 (delta)	Chr2: 24.138353	8.05946	67	0.0113544	0.00065	0.385
1416228_at	23988	Pin1	protein (peptidyl-prolyl cis/trans isomerase) NIMA-interacting 1	Chr9: 20.466796	11.4997	67	0.01138	0.00275	0.321
1422683_at	65099	Irak1bp1	interleukin-1 receptor-associated kinase 1 binding protein 1	Chr9: 82.740720	7.49437	67	0.0115156	0.00061	0.343
1425975_a_at	30957	Mapk8ip3	mitogen-activated protein kinase 8 interacting protein 3	Chr17: 25.034531	11.8604	67	0.0115265	0.02855	0.314
1430979_a_at	21672	Prdx2	peroxiredoxin 2	Chr8: 87.498247	9.65696	67	0.0116046	0.0265	0.397
1442983_at	54338	Slc23a2	solute carrier family 23 (nucleobase transporters), member 2	Chr2: 131.950720	8.34217	67	0.0117095	0.00749	0.392
1434087_at	17769	Mthfr	5,10-methylenetetrahydrofolate reductase (hyperhomocysteinemia)	Chr4: 147.433099	9.31106	67	0.0121147	0.00902	0.348
1448907_at	50492	Thop1	thimet oligopeptidase 1	Chr10: 80.544125	9.03343	67	0.0125011	0.00202	0.317
1422673_at	18760	Prkcm	protein kinase C, mu	Chr12: 51.442361	8.93017	67	0.0125642	0.00998	0.325
1436780_at	108155	Ogt	O-linked N-acetylglucosamine (GlcNAc) transferase (UDP-N-acetylglucosamine:polypeptide-N-acetylglucosaminyl transferase)	ChrX: 98.847669	8.3399	67	0.0125681	0.01168	0.311
1421911_at	20847	Stat2	signal transducer and activator of transcription 2	Chr10: 127.728751	8.36642	67	0.0126923	0.00645	0.333
1439925_at	17112	Tm4sf1	transmembrane 4 superfamily member 1	Chr3: 57.089607	7.63116	67	0.0131416	5.44e-05	0.304
1416498_at	19038	Ppic	peptidylprolyl isomerase C	Chr18: 53.566316	7.12084	67	0.0132198	0.00444	0.329
1433768_at	72333	Palld	pallidin actin cytoskeleton organizer	Chr8: 63.990274	7.33112	67	0.0132441	0.00344	0.313
1425826_a_at	20411	Sorbs1	sorbin and SH3 domain containing 1	Chr19: 40.373951	10.5737	67	0.0132574	0.00598	0.344
1449839_at	12367	Casp3	caspase 3, apoptosis related cysteine protease	Chr8: 47.724467	9.08186	67	0.0133657	0.00267	0.304
1431970_at	75766	Tm7sf4	transmembrane 7 superfamily member 4	Chr15: 39.591939	8.38496	67	0.0135128	0.00064	0.309
1440417_at	76055	Mgea5	meningioma expressed antigen 5 (hyaluronidase)	Chr19: 45.845168	8.31542	67	0.0135181	0.00831	0.337
1449379_at	16542	Kdr	kinase insert domain protein receptor (vascular endothelial growth factor VEGF receptor)	Chr5: 76.329313	9.54873	67	0.0135415	0.04508	0.312
1437347_at	13618	Ednrb	endothelin receptor type B (Hirschsprung disease type 2)	Chr14: 104.213955	10.9174	67	0.0138617	0.02255	0.307
1430041_at	76167	Snrnp35	small nuclear ribonucleoprotein 35	Chr5: 124.940597	8.53005	67	0.0139948	0.00054	0.323
1437485_at	70729	Nos1ap	nitric oxide synthase 1 (neuronal) adaptor protein (cardiac QT interval controller)	Chr1: 172.247629	11.0138	67	0.0142268	0.00857	0.368
1434295_at	19419	Rasgrp1	RAS guanyl releasing protein 1	Chr2: 117.105846	12.9637	67	0.0143529	0.00482	0.335
1443581_at	20440	St6gal1	beta galactoside alpha 2,6 sialyltransferase 1	Chr16: 23.226822	7.19072	67	0.0145021	0.00205	0.415
1421171_at	11489	Adam12	a disintegrin and metalloproteinase domain 12 (meltrin alpha)	Chr7: 141.075813	7.15609	67	0.0145068	0.00215	0.326
1419503_at	20856	Stc2	stanniocalcin 2	Chr11: 31.260385	8.43985	67	0.0145773	0.00959	0.319
1420502_at	20229	Sat1	spermidine/spermine N1-acetyl transferase 1	ChrX: 151.648074	9.71992	67	0.014607	0.00745	0.376
1435950_at	15460	Hr	hairless	Chr14: 70.972824	8.16071	67	0.0146545	0.01846	0.389
1415822_at	20250	Scd2	stearoyl-Coenzyme A desaturase 2	Chr19: 44.380815	13.6995	67	0.0148375	0.00711	0.34
1446004_at	11979	Atp7b	ATPase, Cu++ transporting, beta polypeptide	Chr8: 23.131949	7.66485	67	0.0149505	0.00332	0.359
1422169_a_at	12064	Bdnf	brain derived neurotrophic factor	Chr2: 109.566569	9.61612	67	0.0151285	0.00223	0.307
1416148_at	114128	Laptm4b	lysosomal-associated protein transmembrane 4B	Chr15: 34.213513	11.6734	67	0.0151479	0.04217	0.327
1424471_at	223864	Rapgef3	Rap guanine nucleotide exchange factor (GEF) 3	Chr15: 97.575619	8.79365	67	0.0152809	0.03843	0.308
1456028_x_at	17118	Marcks	myristoylated alanine rich protein kinase C substrate (hippocampal CA1 and DG expression signature)	Chr10: 36.855276	10.8836	67	0.0152923	0.03854	0.322
1417581_at	56749	Dhodh	dihydroorotate dehydrogenase	Chr8: 112.117441	8.52071	67	0.0154684	0.00958	0.32
1426697_a_at	16976	Lrpap1	low density lipoprotein receptor-related protein associated protein 1	Chr5: 35.434357	10.9622	67	0.0156636	0.00093	0.337
1447945_at	17132	Maf	musculoaponeurotic fibrosarcoma (v-maf) AS42 transcription factor proto-oncogene	Chr8: 118.230369	7.23099	67	0.0156696	0.00232	0.345
1418446_at	20502	Slc16a2	solute carrier family 16 (monocarboxylic acid transporters), member 2	ChrX: 100.894030	10.1192	67	0.0157539	0.00735	0.319
1460591_at	13982	Esr1	estrogen receptor 1 (alpha)	Chr10: 5.340976	7.6047	67	0.0159384	0.00082	0.312
1457761_at	12495	Entpd1	ectonucleoside triphosphate diphosphohydrolase 1	Chr19: 40.781980	8.71889	67	0.0160329	0.00552	0.416
1459848_x_at	13166	Dbh	dopamine beta hydroxylase (catecholamine biosynthesis, adrenaline, norepinephine)	Chr2: 27.038560	8.7784	67	0.0160421	0.00975	0.36
1426249_at	110355	Adrbk1	adrenergic receptor kinase, beta 1	Chr19: 4.286055	11.885	67	0.0161348	0.01167	0.324
1415824_at	20250	Scd2	stearoyl-Coenzyme A desaturase 2	Chr19: 44.377855	11.0096	67	0.0161602	0.00366	0.34
1421492_at	54486	Ptgds2	prostaglandin D2 synthase 2, hematopoietic	Chr6: 65.069815	7.24767	67	0.0162474	0.00067	0.4
1456215_at	21780	Tfam	transcription factor A, mitochondrial	Chr10: 70.688478	7.28463	67	0.016347	0.00244	0.386
1421586_a_at	17221	Mcp	membrane cofactor protein	Chr1: 196.901703	8.06058	67	0.0164196	0.00052	0.444
1440164_x_at	12525	Cd8a	CD8 antigen, alpha chain (cytotoxic T cell signature)	Chr6: 71.327415	7.97881	67	0.0164341	0.00505	0.375
1438041_at	18583	Pde7a	phosphodiesterase 7A	Chr3: 19.124731	9.21136	67	0.0165213	0.01659	0.32
1440926_at	14254	Flt1	FMS-like tyrosine kinase 1 (vasculature endothelial cell associated)	Chr5: 148.446898	7.70509	67	0.0165607	0.03363	0.372
1417534_at	16419	Itgb5	integrin beta 5	Chr16: 33.947884	9.23092	67	0.0166301	0.01061	0.373
1422786_at	22782	Slc30a1	solute carrier family 30 (zinc transporter), member 1	Chr1: 193.733384	8.217	67	0.0166739	0.05485	0.357
1417042_at	14385	Slc37a4	solute carrier family 37 (glycerol-6-phosphate transporter), member 4	Chr9: 44.210486	9.62855	67	0.0173315	0.00359	0.378
1415972_at	17118	Marcks	myristoylated alanine rich protein kinase C substrate	Chr10: 36.855427	10.9251	67	0.0173943	0.01177	0.322
1423662_at	70495	Atp6ap2	ATPase, H+ transporting, lysosomal accessory protein 2	ChrX: 12.193290	12.8797	67	0.0174413	0.0041	0.358
1416136_at	17390	Mmp2	matrix metalloproteinase 2	Chr8: 95.376830	7.70733	67	0.0175009	0.0217	0.368
1451530_at	13649	Egfr	epidermal growth factor receptor	Chr11: 16.809893	7.55702	67	0.0175025	0.0134	0.303
1434547_at	12874	Cpd	carboxypeptidase D	Chr11: 76.593268	10.7491	67	0.0175394	0.00103	0.365
1421930_at	54167	Icos	inducible T-cell co-stimulator	Chr1: 61.055430	7.90523	67	0.0176008	0.0406	0.435
1433930_at	15442	Hpse	heparanase	Chr5: 101.108712	6.97767	67	0.017623	0.01798	0.405
1418174_at	13170	Dbp	D site of albumin promoter binding protein (proline and acidic amino acid-rich basic leucine zipper transcription factor family member)	Chr7: 52.963628	9.97701	67	0.0176628	0.02594	0.377
1426314_at	13618	Ednrb	endothelin receptor type B, (Hirschsprung disease type 2)	Chr14: 104.214950	8.72974	67	0.0177197	0.03872	0.307
1433494_at	20869	Dos	serine/threonine kinase 11	Chr10: 79.593626	10.8437	67	0.0177777	0.01897	0.314
1418655_at	14421	Galgt1	UDP-N-acetyl-alpha-D-galactosamine:(N-acetylneuraminyl)-galactosylglucosylceramide-beta-1, 4-N-acetylgalactosaminyltransferase	Chr10: 126.608802	9.92826	67	0.0178432	0.00319	0.34
1417086_at	18472	Pafah1b1	platelet-activating factor acetylhydrolase, isoform 1b, beta 1 subunit (Miller-Dieker lissencephaly)	Chr11: 74.488578	10.5755	67	0.018069	0.00304	0.32
1418051_at	13848	Ephb6	Eph receptor B6	Chr6: 41.569684	9.15051	67	0.0181267	0.04374	0.315
1444166_at	21835	Thrsp	thyroid hormone responsive SPOT14 homolog (Rattus)	Chr7: 104.564675	8.31403	67	0.0181994	0.00076	0.328
1451501_a_at	14600	Ghr	growth hormone receptor	Chr15: 3.278003	7.38047	67	0.0182328	0.05307	0.371
1419684_at	20307	Ccl8	chemokine (C-C motif) ligand 8	Chr11: 81.929538	8.4797	67	0.0182738	0.00148	0.381
1416046_a_at	66848	Fuca2	fucosidase, alpha-L- 2, plasma	Chr10: 13.234928	8.82382	67	0.0183403	0.00246	0.387
1451775_s_at	16164	Il13ra1	interleukin 13 receptor, alpha 1	ChrX: 33.692045	7.59593	67	0.0184328	0.00264	0.394
1437984_x_at	53817	Bat1a	HLA-B-associated transcript 1A	Chr17: 35.390284	12.4618	67	0.0184436	0.01059	0.388
1451899_a_at	57080	Gtf2ird1	general transcription factor II I repeat domain-containing 1	Chr1: 137.766410	9.647	67	0.0184742	0.00619	0.341
1435507_x_at	22072	Prss2	protease, serine, 2	Chr6: 41.474477	8.40724	67	0.0186465	0.01999	0.332
1440300_at	22324	Vav1	vav 1 oncogene	Chr17: 57.468175	8.34934	67	0.0187141	0.01494	0.312
1450207_at	16880	Lifr	leukemia inhibitory factor receptor (dimerization partner of IL6ST/gp130)	Chr15: 7.140647	7.34766	67	0.0187755	0.00053	0.301
1425412_at	216799	Nlrp3	NLR family, pyrin domain containing 3	Chr11: 59.379859	8.88044	67	0.0187813	0.00619	0.383
1459913_at	22035	Tnfsf10	tumor necrosis factor (ligand) superfamily, member 10	Chr3: 27.237810	7.78339	67	0.0188237	0.03988	0.328
1445330_at	14827	Pdia3	protein disulfide isomerase family A, member 3	Chr2: 121.263881	9.58359	67	0.0188266	0.01684	0.303
1419578_at	17194	Mbl1	mannose binding lectin, liver (A)	Chr14: 41.971792	8.03457	67	0.0190594	0.01005	0.37
1446943_at	13518	Dst	dystonin	Chr1: 34.292330	8.01168	67	0.0191611	0.01326	0.304
1421535_a_at	18577	Pde4a	phosphodiesterase 4A, cAMP-specific (phosphodiesterase E2 dunce homolog)	Chr9: 21.015490	9.5367	67	0.0191889	0.00928	0.335
1419964_s_at	15191	Hdgf	hepatoma-derived growth factor	Chr3: 87.719726	11.947	67	0.0192315	0.00962	0.343
1451786_at	224116	Muc20	mucin 20	Chr16: 32.786151	7.99858	67	0.0192322	0.00528	0.356
1449302_at	11305	Abca2	ATP-binding cassette, sub-family A (ABC1), member 2	Chr2: 25.302833	10.3886	67	0.0192451	0.01383	0.306
1456909_at	14751	Gpi1	glucose phosphate isomerase 1	Chr7: 35.000495	10.0514	67	0.01935	0.00102	0.404
1436691_x_at	18477	Prdx1	peroxiredoxin 1	Chr4: 116.371883	12.9222	67	0.0194075	0.03415	0.344
1451750_at	266632	Irak4	interleukin-1 receptor-associated kinase 4 (NF-kappaB activation)	Chr15: 94.398178	7.61978	67	0.0194094	0.00933	0.474
1417399_at	14456	Gas6	growth arrest specific 6 (Axl ligand)	Chr8: 13.465414	10.8048	67	0.0196203	0.00157	0.395
1450494_x_at	26365	Ceacam1	CEA-related cell adhesion molecule 1	Chr7: 26.251336	7.78606	67	0.0196317	0.04288	0.415
1418788_at	21687	Tek	endothelial-specific receptor tyrosine kinase	Chr4: 94.541051	7.98114	67	0.0196672	0.00195	0.326
1436562_at	230073	Ddx58	DEAD (Asp-Glu-Ala-Asp) box polypeptide 58	Chr4: 40.151995	9.03531	67	0.0196753	0.01217	0.333
1420171_s_at	17886	Myh9	myosin, heavy polypeptide 9, non-muscle	Chr15: 77.591052	10.6719	67	0.0197875	0.00659	0.31
1460074_x_at	105298	Epdr1	ependymin related protein 1 (upregulated in colorectal cancer gene 1)	Chr13: 19.683751	10.0511	67	0.0198306	0.00194	0.314
1426172_a_at	170786	Cd209a	CD209a antigen	Chr8: 3.743973	7.52537	67	0.0198937	0.00148	0.405
1450242_at	53791	Tlr5	toll-like receptor 5 (extracellular flagellin sensor)	Chr1: 184.893456	8.09445	67	0.0199847	0.00107	0.591
1460668_at	14419	Gal	galanin	Chr19: 3.410053	8.15612	67	0.0202913	0.00251	0.352
1448392_at	20692	Sparc	secreted acidic cysteine rich glycoprotein	Chr11: 55.208055	11.4432	67	0.0203201	0.00481	0.369
1421286_a_at	11944	Atp4a	ATPase, H+/K+ transporting, alpha polypeptide	Chr7: 31.507609	6.9532	67	0.0204429	0.00886	0.31
1420772_a_at	14605	Tsc22d3	TSC22 domain family 3	ChrX: 137.074397	10.359	67	0.0204608	0.00823	0.386
1450612_a_at	18618	Pemt	phosphatidylethanolamine N-methyltransferase	Chr11: 59.790339	7.72137	67	0.0205611	0.02259	0.382
1444971_at	83486	Rbm5	RNA binding motif protein 5 (renal carcinoma antigen NY-REN-9)	Chr9: 107.666728	7.03196	67	0.0207198	0.01076	0.302
1449915_at	80902	Zfp202	zinc finger protein 202	Chr9: 40.020246	7.54065	67	0.0210118	0.00158	0.328
1426552_a_at	14025	Bcl11a	B-cell CLL/lymphoma 11A (zinc finger protein)	Chr11: 23.985579	9.33109	67	0.0215823	0.00706	0.338
1447745_at	11829	Aqp4	aquaporin 4 (kidney basolateral resorption, astrocyte expressed, neuromyelitis optica)	Chr18: 15.550690	9.24199	67	0.021883	0.05402	0.313
1460184_at	15107	Hadhsc	L-3-hydroxyacyl-Coenzyme A dehydrogenase, short chain	Chr3: 130.936611	9.60798	67	0.0218969	0.04558	0.324
1426818_at	20652	Soat1	sterol O-acyltransferase 1	Chr7: 75.882121	7.73839	67	0.0219775	0.02088	0.388
1455676_x_at	21843	Tial1	Tial1 cytotoxic granule-associated RNA binding protein-like 1	Chr7: 135.586006	9.42622	67	0.0219869	0.01435	0.318
1455826_a_at	23821	Bace1	beta-site APP cleaving enzyme 1 (beta secretase)	Chr9: 45.670189	9.9064	67	0.0220974	0.02009	0.331
1418019_at	12874	Cpd	carboxypeptidase D (regulatory B-type)	Chr11: 76.594393	10.5412	67	0.0222072	0.02454	0.365
1444464_at	17993	Ndufs4	NADH dehydrogenase (ubiquinone) Fe-S protein 4	Chr13: 115.169005	7.82756	67	0.0222449	0.0059	0.312
1423493_a_at	18032	Nfix	nuclear factor I/X	Chr8: 87.250440	10.8442	67	0.0226204	0.01603	0.3
1448481_at	18010	Neu1	neuraminidase 1 (sialidase 1, lysosomal sialidase, sialidosis)	Chr17: 35.072908	7.38143	67	0.0228846	0.02158	0.374
1421758_at	17960	Nat1	N-acetyl transferase 1, human NAT2 N-acetyltransferase 2 (arylamine N-acetyltransferase)	Chr8: 70.015451	7.80128	67	0.0228896	0.02101	0.301
1426195_a_at	13010	Cst3	cystatin C (astrocyte expression signature in CNS)	Chr2: 148.698553	14.3351	67	0.0228925	0.02202	0.465
1450189_at	22439	Xkh	McLeod syndrome gene homolog	ChrX: 8.887718	6.9708	67	0.0230014	0.00223	0.321
1419483_at	12267	C3ar1	complement component 3a receptor 1 (anaphylatoxin chemotactic receptor)	Chr6: 122.798063	8.11124	67	0.0231329	0.00186	0.463
1448621_a_at	20597	Smpd1	sphingomyelin phosphodiesterase 1, acid lysosomal (Niemann-Pick disease, ceramide and apoptosis related)	Chr7: 112.706360	11.7845	67	0.0231539	0.00662	0.46
1422436_at	67373	Prss3	trypsinogen 7	Chr6: 40.980449	7.49218	67	0.0231718	0.03338	0.322
1420017_at	216350	Tspan8	tetraspanin 8	Chr10: 115.286666	7.95793	67	0.0231744	0.00708	0.327
1423630_at	114886	Cygb	cytoglobin (hippocampal DG expression signature)	Chr11: 116.507517	9.99344	67	0.0233548	0.00744	0.311
1448456_at	26889	Cln8	ceroid-lipofuscinosis, neuronal 8	Chr8: 14.896713	8.13151	67	0.0236504	0.00253	0.327
1436625_at	14129	Fcgr1	Fc receptor, IgG, high affinity I (72 kDa, mononuclear phagocyte lineage)	Chr3: 96.086912	8.07807	67	0.0238505	0.00644	0.448
1456079_x_at	11792	Apex1	apurinic/apyrimidinic endonuclease 1	Chr14: 51.546625	11.2665	67	0.024129	0.00076	0.341
1455030_at	19271	Ptprj	protein tyrosine phosphatase, receptor type, J	Chr2: 90.031615	9.31097	67	0.0242154	0.00421	0.358
1437219_at	16001	Igf1r	insulin-like growth factor I receptor	Chr7: 75.169336	9.4672	67	0.0243488	0.00017	0.307
1425715_at	69677	Il1f8	interleukin 1 family, member 8	Chr2: 24.010133	7.35861	67	0.0244144	0.00055	0.33
1417125_at	269378	Ahcy	S-adenosylhomocysteine hydrolase	Chr2: 154.885546	9.68336	67	0.0245208	0.01493	0.34
1457753_at	21897	Tlr1	toll-like receptor 13	ChrX: 103.355237	7.3428	67	0.0245909	2.54e-05	0.612
1417190_at	59027	Pbef1	pre-B-cell colony-enhancing factor 1	Chr12: 33.535381	9.53922	67	0.0248878	0.02536	0.462
1451203_at	17189	Mb	myoglobin (heart, skeletal muscle)	Chr15: 76.846029	7.15168	67	0.0249449	0.03163	0.385
1426258_at	20660	Sorl1	sortilin-related receptor, LDLR class A repeats-containing	Chr9: 41.776685	12.6117	67	0.0250358	0.05474	0.375
1419427_at	12985	Csf3	colony stimulating factor 3 (granulocyte)	Chr11: 98.564370	8.51385	67	0.0251045	0.00493	0.468
1433699_at	21929	Tnfaip3	tumor necrosis factor, alpha-induced protein 3	Chr10: 18.720918	8.35215	67	0.0251148	0.00245	0.445
1419321_at	14068	F7	coagulation factor VII	Chr8: 13.035230	7.19897	67	0.0256949	0.00285	0.4
1418295_s_at	13350	Dgat1	diacylglycerol O-acyltransferase 1	Chr15: 76.332483	9.33563	67	0.0256959	0.02495	0.306
1416871_at	11501	Adam8	a disintegrin and metalloprotease domain 8	Chr7: 147.164979	7.67322	67	0.025706	0.0103	0.374
1438682_at	18708	Pik3r1	phosphatidylinositol 3-kinase, regulatory subunit, polypeptide 1 (p85 alpha)	Chr13: 102.451047	10.2073	67	0.0257122	0.00888	0.308
1449818_at	18670	Abcb4	ATP-binding cassette, sub-family B (MDR/TAP), member 4	Chr5: 8.955517	9.12557	67	0.0257351	0.00504	0.362
1425215_at	233079	Gpr43	G protein-coupled receptor 43	Chr7: 31.604073	7.75798	67	0.0257665	0.00857	0.311
1423917_a_at	13043	Cttn	cortactin	Chr7: 151.621803	12.2384	67	0.0261108	0.00385	0.323
1435833_at	110595	Timp4	tissue inhibitor of metalloproteinase 4	Chr6: 115.194580	7.0616	67	0.0261215	0.00561	0.339
1452141_a_at	20363	Sepp1	selenoprotein P, plasma, 1	Chr15: 3.230120	13.3359	67	0.0261257	0.00939	0.388
1427440_a_at	280662	Afm	afamin	Chr5: 90.979228	7.0368	67	0.0262383	3.78e-05	0.334
1452056_s_at	19055	Ppp3ca	protein phosphatase 3, catalytic subunit, alpha (calmodulin-dependent calcineurin A subunit alpha isoform)	Chr3: 136.600103	13.6361	67	0.0264889	0.00177	0.333
1441838_at	13870	Ercc1	excision repair cross-complementing rodent repair deficiency, complementation group 1	Chr7: 19.939966	9.41017	67	0.0265044	0.00787	0.319
1452181_at	216197	Ckap4	cytoskeleton-associated protein 4	Chr10: 83.989415	8.41711	67	0.0265044	0.00421	0.322
1418241_at	22282	Usf2	upstream transcription factor 2	Chr7: 31.731022	10.1248	67	0.026572	0.00371	0.337
1417620_at	19354	Rac2	RAS-related C3 botulinum substrate 2	Chr15: 78.391724	9.1396	67	0.0266705	0.01124	0.331
1443276_at	15563	Htr5a	Htr5a 5-hydroxytryptamine (serotonin) receptor 5A	Chr5: 28.180430	7.16003	67	0.0267075	0.00014	0.327
1418149_at	12652	Chga	chromogranin A	Chr12: 103.801147	10.211	67	0.0268617	0.01577	0.403
1460631_at	108155	Ogt	O-linked N-acetylglucosamine (GlcNAc) transferase (UDP-N-acetylglucosamine:polypeptide-N-acetylglucosaminyl transferase)	ChrX: 98.879034	11.7737	67	0.0269865	0.046	0.311
1424552_at	12370	Casp8	caspase 8	Chr1: 58.901535	7.15703	67	0.0270991	0.02298	0.332
1446814_at	11872	Art2b	ADP-ribosyltransferase 2b	Chr7: 108.725606	8.16049	67	0.0271257	0.01446	0.345
1418971_x_at	12042	Bcl10	B-cell leukemia/lymphoma 10	Chr3: 145.596686	9.03089	67	0.0273555	0.05226	0.384
1426599_a_at	20525	Slc2a1	solute carrier family 2 (facilitated glucose transporter), member 1	Chr4: 118.809598	10.2268	67	0.0274751	0.01635	0.332
1433888_at	11941	Atp2b2	ATPase, Ca++ transporting, plasma membrane 2	Chr6: 113.695774	12.6361	67	0.0275061	0.0313	0.305
1448725_at	26430	Parg	poly (ADP-ribose) glycohydrolase	Chr14: 33.109820	9.67126	67	0.0275519	0.00132	0.32
1450380_at	105298	Epdr1	ependymin related protein 1 (upregulated in colorectal cancer gene 1)	Chr13: 19.683992	11.4591	67	0.0275825	0.02755	0.314
1416658_at	20378	Frzb	frizzled B (secreted Spemann organizer component, hippocampal CA2-3 and DG expression signature)	Chr2: 80.252375	9.72384	67	0.0276115	0.00398	0.308
1448249_at	14555	Gpd1	glycerol-3-phosphate dehydrogenase 1 (soluble)	Chr15: 99.554864	10.2458	67	0.0276873	0.01209	0.333
1420243_at	21417	Zeb1	zinc finger E-box binding homeobox 1	Chr18: 5.774696	7.58057	67	0.0281311	0.00536	0.31
1427844_a_at	12608	Cebpb	CCAAT/enhancer binding protein (C/EBP), beta (mitochondrial unfolded protein response UPRmt component)	Chr2: 167.515157	7.92372	67	0.0282502	0.00209	0.328
1449366_at	17394	Mmp8	matrix metalloproteinase 8	Chr9: 7.567482	7.13344	67	0.0282707	0.00588	0.44
1431350_at	17975	Ncl	nucleolin	Chr1: 88.256295	7.51466	67	0.0283391	0.00421	0.327
1434773_a_at	20525	Slc2a1	solute carrier family 2 (facilitated glucose transporter), member 1	Chr4: 118.809716	10.8198	67	0.0287262	0.02141	0.332
1440369_at	19218	Ptger3	prostaglandin E receptor 3 (subtype EP3)	Chr3: 157.308309	7.76978	67	0.0289021	0.00444	0.312
1438877_at	225997	Trpm6	transient receptor potential cation channel, subfamily M, member 6	Chr19: 18.963493	7.78718	67	0.0291523	0.01774	0.307
1429977_at	19091	Prkg1	protein kinase, cGMP-dependent, type I	Chr19: 31.579926	9.19062	67	0.0292547	0.04278	0.321
1417229_at	12333	Capn1	calpain 1	Chr19: 5.989992	7.76081	67	0.0293757	0.01357	0.306
1418077_at	20821	Trim21	tripartite motif protein 21, E3 ubiquitin-protein ligase	Chr7: 109.707348	7.67084	67	0.0295768	0.0339	0.397
1417429_at	14261	Fmo1	flavin containing monooxygenase 1	Chr1: 164.759804	8.86094	67	0.0295949	0.00695	0.305
1441046_at	11428	Aco1	aconitase 1	Chr4: 40.118829	8.57021	67	0.0297419	0.01245	0.323
1452186_at	83486	Rbm5	RNA binding motif protein 5 (renal carcinoma antigen NY-REN-9)	Chr9: 107.642864	11.8402	67	0.0297604	0.0417	0.302
1460064_at	22778	Zfpn1a1	zinc finger protein, subfamily 1A, 1 (Ikaros)	Chr11: 11.594192	8.40422	67	0.0305225	0.00241	0.357
1446929_at	12014	Bach2	BTB and CNC homology 2	Chr4: 32.333020	7.63176	67	0.0306298	0.03495	0.306
1425197_at	19255	Ptpn2	protein tyrosine phosphatase, non-receptor type 2	Chr18: 67.831892	7.11693	67	0.030848	5.7e-05	0.357
1421858_at	11491	Adam17	a disintegrin and metalloproteinase domain 17	Chr12: 21.329802	8.5068	67	0.0309667	0.04103	0.356
1421814_at	17698	Msn	membrane-organizing extension spike protein moesin (staufen-associated actin-binding protein)	ChrX: 93.363341	9.68693	67	0.0311325	0.01578	0.305
1437210_a_at	14312	Brd2	bromodomain containing 2	Chr17: 34.250744	11.2189	67	0.0312415	0.01265	0.324
1420361_at	18173	Slc11a1	solute carrier family 11 (proton-coupled divalent metal ion transporters), member 1	Chr1: 74.432028	7.47073	67	0.0313115	0.00068	0.441
1440220_at	18260	Ocln	occludin (tight junction zona occludens protein)	Chr13: 101.266531	8.16975	67	0.031481	0.02143	0.303
1416388_at	117150	Pip5k2c	phosphatidylinositol-4-phosphate 5-kinase, type II, gamma	Chr10: 126.635192	9.42082	67	0.0316079	0.01891	0.325
1421340_at	26408	Map3k5	mitogen activated protein kinase kinase kinase 5	Chr10: 19.856779	8.21839	67	0.0320266	0.0012	0.349
1438843_x_at	56428	Mtch2	mitochondrial carrier homolog 2	Chr2: 90.701515	10.0472	67	0.0320474	0.03818	0.305
1440575_at	15525	Hspa4	heat shock protein 4	Chr11: 53.077856	7.02604	67	0.0321046	0.00408	0.407
1449093_at	13019	Ctf1	cardiotrophin 1	Chr7: 134.861379	7.92107	67	0.0321122	0.02136	0.334
1425388_a_at	29807	Tpk1	thiamin pyrophosphokinase	Chr6: 43.295316	8.30789	67	0.0321242	0.00738	0.302
1421942_s_at	21802	Tgfa	transforming growth factor alpha	Chr6: 86.213168	7.914	67	0.0326455	0.02712	0.347
1421997_s_at	16400	Itga3	integrin alpha 3	Chr11: 94.906110	8.84578	67	0.0327716	0.01507	0.343
1448455_at	26889	Cln8	ceroid-lipofuscinosis, neuronal 8	Chr8: 14.897358	8.92173	67	0.0327755	0.0199	0.327
1415904_at	16956	Lpl	lipoprotein lipase (glyceride hydrolase and ligand/bridging factor for receptor-mediated lipoprotein uptake, hippocampal CA1-3 expression signature)	Chr8: 71.430289	11.864	67	0.0330078	0.0164	0.34
1417842_at	12328	Caml	calcium signal-modulating cyclophilin ligand	Chr13: 55.733388	10.7942	67	0.0331336	0.00169	0.32
1416531_at	14873	Gsto1	glutathione S-transferase omega 1 (Alzheimer disease risk factor)	Chr19: 47.938787	10.6282	67	0.0333247	0.01502	0.401
1454991_at	11987	Slc7a1	solute carrier family 7 (cationic amino acid transporter, y+ system), member 1	Chr5: 149.139015	9.94749	67	0.0333463	0.00808	0.362
1419407_at	15139	Hc	hemolytic complement	Chr2: 34.838908	7.09199	67	0.0336517	0.03659	0.462
1435350_at	22034	Traf6	Tnf receptor-associated factor 6	Chr2: 101.541347	8.18231	67	0.0336652	0.01229	0.327
1420887_a_at	12048	Bcl2l1	Bcl2-like 1	Chr2: 152.607520	9.39893	67	0.0343237	0.02809	0.3
1430033_at	17755	Mtap1b	microtubule-associated protein 1B	Chr13: 100.272455	10.0289	67	0.0344462	0.01457	0.311
1448176_a_at	15387	Hnrnpk	heterogeneous nuclear ribonucleoprotein K (pre-mRNA processing)	Chr13: 58.493451	12.3469	67	0.0345998	0.00418	0.301
1452514_a_at	16590	Kit	kit oncogene	Chr5: 76.052119	10.9394	67	0.0347989	0.03339	0.311
1421172_at	11489	Adam12	a disintegrin and metalloproteinase domain 12 (meltrin alpha, adipogenesis and myogenesis)	Chr7: 141.074933	8.12594	67	0.0348626	0.02645	0.326
1415960_at	17523	Mpo	myeloperoxidase	Chr11: 87.616086	7.3318	67	0.0350624	0.01289	0.451
1458884_at	101476	Plekha1	pleckstrin homology domain containing, family A (phosphoinositide binding specific) member 1	Chr7: 138.051087	7.06761	67	0.035309	0.02636	0.312
1454589_at	20341	Selenbp1	selenium binding protein 1	Chr3: 94.933083	7.46242	67	0.0353972	0.01038	0.317
1451803_a_at	22340	Vegfb	vascular endothelial growth factor B	Chr19: 7.057203	10.3793	67	0.0357851	0.02506	0.323
1423111_at	11946	Atp5a1	ATP synthase, H+ transporting, mitochondrial F1 complex, alpha subunit, isoform 1	Chr18: 78.019757	14.0117	67	0.0358605	0.03284	0.335
1416612_at	13078	Cyp1b1	cytochrome P450, family 1, subfamily b, polypeptide 1 (dioxin-inducible, aryl hydrocarbon hydroxylase, primary congenital glaucoma, human CYP1B1)	Chr17: 80.106395	8.27243	67	0.0359954	0.03125	0.328
1443414_at	16365	Irg1	cis-aconitate decarboxylase, immunoresponsive gene 1	Chr14: 103.453032	8.45344	67	0.0363912	0.01448	0.368
1424024_at	193813	Mcfd2	multiple coagulation factor deficiency 2	Chr17: 87.654235	11.563	67	0.0364309	0.0129	0.304
1433793_s_at	60345	Nrip2	nuclear receptor interacting protein 2	Chr6: 128.358482	9.08538	67	0.0368106	0.03573	0.301
1423892_at	11785	Apbb1	amyloid beta (A4) precursor protein-binding, family B, member 1	Chr7: 112.707304	11.421	67	0.036981	0.02272	0.307
1436737_a_at	20411	Sorbs1	sorbin and SH3 domain containing 1	Chr19: 40.369338	10.7902	67	0.0370227	0.01632	0.344
1423594_a_at	13618	Ednrb	endothelin receptor type B	Chr14: 104.219181	8.71318	67	0.0370818	0.04825	0.307
1422601_at	20723	Serpinb9	serine (or cysteine) proteinase inhibitor, clade B, member 9	Chr13: 33.108171	8.44241	67	0.0373449	0.03142	0.363
1415798_at	12305	Ddr1	discoidin domain receptor family, member 1	Chr17: 35.819410	8.56668	67	0.0374933	0.01757	0.433
1450430_at	17533	Mrc1	mannose receptor, C type 1	Chr2: 14.252905	7.36615	67	0.0376187	0.01133	0.487
1416356_at	105446	Gmpr2	guanosine monophosphate reductase 2	Chr14: 56.297080	9.11139	67	0.037775	0.05469	0.31
1425145_at	16182	Il18r1	interleukin 18 receptor 1	Chr1: 40.521794	8.65433	67	0.0378289	0.00639	0.475
1423725_at	102866	Pls3	plastin 3 (T-isoform)	ChrX: 73.031073	12.0383	67	0.037849	0.02212	0.308
1422514_at	11568	Aebp1	adipocyte enhancer binding protein 1 (transcriptional repressor with carboxypeptidase activity)	Chr11: 5.771506	8.55588	67	0.0380755	0.01556	0.363
1416013_at	18807	Pld3	phospholipase D family, member 3 (choline phosphatase 3, HindIII K4L)	Chr7: 28.317260	13.0853	67	0.0380758	0.02552	0.336
1438367_x_at	12305	Ddr1	discoidin domain receptor family, member 1	Chr17: 35.818575	7.91004	67	0.0381559	0.01883	0.433
1455405_at	19201	Pstpip2	proline-serine-threonine phosphatase-interacting protein 2	Chr18: 77.794550	8.70305	67	0.0381813	0.04335	0.315
1425711_a_at	11651	Akt1	thymoma viral proto-oncogene 1	Chr12: 113.893337	9.55808	67	0.0382302	0.01084	0.301
1450214_at	11541	Adora2b	adenosine A2b receptor	Chr11: 62.078753	8.27395	67	0.0382647	0.00568	0.351
1456545_at	16174	Il18rap	interleukin 18 receptor accessory protein	Chr1: 40.607957	8.74633	67	0.0382831	0.02012	0.434
1438699_at	78925	Srd5a1	steroid-5-alpha-reductase, alpha polypeptide 1 (3-oxo-5 alpha-steroid delta 4-dehydrogenase alpha 1)	Chr13: 69.713480	8.43652	67	0.0383542	0.00461	0.37
1455168_a_at	14694	Gnb2-rs1	guanine nucleotide binding protein (G protein), beta polypeptide 2 like 1	Chr11: 48.616920	13.0647	67	0.0384471	0.00131	0.304
1415971_at	17118	Marcks	myristoylated alanine rich protein kinase C substrate	Chr10: 36.854909	11.346	67	0.0386584	0.01294	0.322
1448975_s_at	19701	Ren1	renin (Ren1 and Ren2 are tandem duplicates of renin gene)	Chr1: 135.255561	7.01498	67	0.0387448	0.00722	0.362
1432092_a_at	70676	Gulp1	GULP, engulfment adaptor PTB domain containing 1	Chr1: 44.837819	7.6843	67	0.038958	0.01383	0.303
1457554_at	238055	Apob	apolipoprotein B	Chr12: 8.011688	7.09619	67	0.0390171	0.01576	0.322
1452191_at	72461	Prcp	prolylcarboxypeptidase (angiotensinase C)	Chr7: 100.076218	7.91884	67	0.0391711	0.01316	0.322
1431892_a_at	72469	Plcd3	phospholipase C, delta 3	Chr11: 102.931673	7.50848	67	0.039529	0.01651	0.312
1441247_at	237625	Pla2g3	phospholipase A2, group III	Chr11: 3.396766	8.27598	67	0.0395367	0.04477	0.322
1420901_a_at	15275	Hk1	hexokinase 1	Chr10: 61.732655	11.2828	67	0.0398655	0.0187	0.316
1422863_s_at	56376	Pdlim5	PDZ and LIM domain 5	Chr3: 141.904561	8.81329	67	0.040036	0.02655	0.311
1418364_a_at	14325	Ftl1	ferritin light chain 1	Chr7: 52.713510	10.5733	67	0.040049	0.00554	0.382
1425381_a_at	50765	Trfr2	transferrin receptor 2	Chr5: 138.028109	9.13958	67	0.0408348	0.01217	0.307
1450480_a_at	26385	Grk6	G protein-coupled receptor kinase 6	Chr13: 55.556013	8.48718	67	0.0408447	0.014	0.301
1421810_at	13356	Dgcr2	DiGeorge syndrome critical region 2 (DiGeorge syndrome, velocardiofacial syndrome, conotruncal anomaly face syndrome and isolated conotruncal cardiac defects)	Chr16: 17.840758	9.9301	67	0.0409698	0.04679	0.306
1422033_a_at	12803	Cntf	ciliary neurotrophic factor	Chr19: 12.838418	7.9952	67	0.0409776	0.00423	0.378
1416184_s_at	15361	Hmga1	high mobility group AT-hook 1	Chr17: 27.700042	9.82916	67	0.041006	0.04646	0.345
1432176_a_at	13805	Eng	endoglin	Chr2: 32.537959	7.71372	67	0.0411411	0.00887	0.399
1423110_at	12843	Col1a2	procollagen, type 1, alpha 2	Chr6: 4.490998	7.15387	67	0.0413822	0.02756	0.314
1442720_at	64435	Fcamr	Fc receptor, IgA, IgM, high affinity	Chr2: 153.670032	8.07831	67	0.041428	0.01321	0.371
1443741_x_at	107823	Whsc1	Wolf-Hirschhorn syndrome candidate 1	Chr5: 34.238062	7.99502	67	0.0415559	0.02838	0.3
1444731_at	18578	Pde4b	phosphodiesterase 4B, cAMP specific	Chr4: 102.160084	7.62222	67	0.0422167	0.00378	0.355
1440227_at	53881	Slc5a3	solute carrier family 5 (inositol transporter)	Chr16: 92.085125	8.20573	67	0.0427031	0.00567	0.319
1460123_at	241070	Gpr1	G protein-coupled receptor 1	Chr1: 63.229202	7.27513	67	0.0428593	0.03563	0.303
1452016_at	11690	Alox5ap	arachidonate 5-lipoxygenase activating protein	Chr5: 150.099154	8.73141	67	0.0429131	0.00754	0.449
1422928_at	50701	Ela2	elastase 2 neutrophil	Chr10: 79.350381	8.8321	67	0.0429911	0.00472	0.442
1416735_at	11886	Asah1	N-acylsphingosine amidohydrolase 1	Chr8: 42.426036	10.8747	67	0.043238	0.03072	0.351
1416406_at	18611	Pea15	phosphoprotein enriched in astrocytes 15	Chr1: 174.126926	12.4867	67	0.043251	0.0038	0.321
1441477_at	12321	Calu	calumenin	Chr6: 29.299137	8.21964	67	0.0432996	0.03863	0.324
1459990_at	12305	Ddr1	discoidin domain receptor family, member 1	Chr17: 35.818931	8.69101	67	0.0433805	0.0396	0.433
1433455_at	16923	Lnk	SH2B adaptor protein 3 (ymphocyte-specific adapter protein Lnk, celiac disease type 13, diabetes and blood pressure associated)	Chr5: 122.265643	8.73826	67	0.0434086	0.01482	0.303
1425119_at	23961	Oas1b	2'-5' oligoadenylate synthetase 1B	Chr5: 121.273581	8.53515	67	0.0434587	0.01987	0.318
1460652_at	26379	Esrra	estrogen related receptor, alpha	Chr19: 6.985515	9.10798	67	0.0434768	0.00892	0.322
1449634_a_at	77531	Anks1b	ankyrin repeat and sterile alpha motif domain containing 1B	Chr10: 90.428972	9.66235	67	0.0435277	0.01826	0.3
1454966_at	241226	Itga8	integrin alpha 8	Chr2: 12.028301	9.25308	67	0.0435493	0.01267	0.325
1436598_at	54167	Icos	inducible T-cell co-stimulator	Chr1: 61.056629	7.26471	67	0.0437011	0.00082	0.435
1420342_at	59027	Pbef1	pre-B-cell colony-enhancing factor 1	Chr12: 33.511201	9.32974	67	0.0437927	0.02411	0.462
1415974_at	26396	Map2k2	mitogen activated protein kinase kinase 2	Chr10: 80.583787	9.88817	67	0.0439233	0.03397	0.338
1424634_at	237052	Tceal1	transcription elongation factor A (SII)-like 1	ChrX: 133.243836	10.9894	67	0.0440103	0.03403	0.363
1435393_at	17199	Mc1r	melanocortin 1 receptor (extension recessive yellow, pigmentation)	Chr8: 125.934120	7.85907	67	0.0441218	0.00473	0.314
1418774_a_at	11977	Atp7a	ATPase, Cu++ transporting, alpha polypeptide (Menkes disease)	ChrX: 103.319981	7.01017	67	0.0441701	0.00232	0.315
1419132_at	24088	Tlr2	toll-like receptor 2 (proinflammatory)	Chr3: 83.640396	6.96516	67	0.044238	0.0503	0.557
1448138_at	110854	Ppp2r4	protein phosphatase 2A, regulatory subunit B (PR 53)	Chr2: 30.302836	9.86681	67	0.0443491	0.05353	0.3
1421461_at	17480	Mpl	myeloproliferative leukemia virus oncogene	Chr4: 118.115061	8.1447	67	0.0445246	0.00612	0.328
1437619_x_at	12305	Ddr1	discoidin domain receptor family, member 1	Chr17: 35.818541	8.34639	67	0.0447266	0.0307	0.433
1439840_at	18970	Polb	polymerase (DNA directed), beta	Chr8: 23.755385	8.50993	67	0.0449267	0.00308	0.316
1426573_at	107029	Me2	malic enzyme 2, NAD(+)-dependent, mitochondrial	Chr18: 73.929374	7.47884	67	0.0449591	0.0112	0.306
1436326_at	19883	Rora	retinoic acid receptor-related orphan receptor alpha	Chr9: 69.230041	8.63909	67	0.0449628	0.04404	0.345
1452782_a_at	56551	Txn2	thioredoxin 2	Chr15: 77.745951	10.5493	67	0.04543	0.03595	0.332
1440681_at	11441	Chrna7	cholinergic receptor, nicotinic, alpha polypeptide 7 (low affinity) (macrophage cytokine TNF inhibition, sepsis and inflammation related, schizophrenia candidate)	Chr7: 70.240743	10.2262	67	0.0454543	0.01921	0.335
1457944_at	14011	Etv6	ets variant gene 6 (TEL oncogene)	Chr6: 133.989628	8.13731	67	0.045687	0.02755	0.311
1456036_x_at	14873	Gsto1	glutathione S-transferase omega 1 (Alzheimer disease risk factor)	Chr19: 47.939119	10.4152	67	0.0458674	0.03517	0.401
1421208_at	16151	Ikbkg	inhibitor of kappaB kinase gamma	ChrX: 71.694355	7.7078	67	0.0460743	0.02238	0.341
1437410_at	11669	Aldh2	aldehyde dehydrogenase 2, mitochondrial	Chr5: 122.021169	7.45543	67	0.046134	0.03006	0.377
1424770_at	109624	Cald1	caldesmon 1	Chr6: 34.695616	8.71971	67	0.0462883	0.00699	0.345
1454860_x_at	13135	Dad1	defender against cell death 1	Chr14: 54.855260	11.0106	67	0.0463717	0.00743	0.311
1431981_at	15251	Hif1a	hypoxia inducible factor 1, alpha	Chr12: 75.033563	7.60486	67	0.0465824	0.01307	0.319
1438209_at	16194	Il6ra	interleukin 6 receptor, alpha	Chr3: 89.575343	7.89641	67	0.0471115	0.00777	0.512
1416122_at	12444	Ccnd2	cyclin D2	Chr6: 127.089122	10.1384	67	0.0471589	0.01931	0.312
1455768_at	67963	Npc2	Niemann Pick type C2	Chr12: 86.095608	8.11908	67	0.04725	0.00676	0.308
1425515_at	18708	Pik3r1	phosphatidylinositol 3-kinase, regulatory subunit, polypeptide 1 (p85 alpha)	Chr13: 102.451668	8.30281	67	0.047301	0.00886	0.308
1457412_at	20273	Scn8a	sodium channel, voltage-gated, type 8, alpha	Chr15: 100.875807	10.8422	67	0.0473771	0.00293	0.311
1425896_a_at	14118	Fbn1	fibrillin 1	Chr2: 125.127175	7.20343	67	0.0473972	0.0464	0.318
1439423_x_at	228801	U46068	cDNA sequence U46068	Chr2: 154.045972	8.16641	67	0.0479131	0.00401	0.376
1424441_at	26569	Slc27a4	solute carrier family 27 (fatty acid transporter), member 4	Chr2: 29.671446	10.7304	67	0.0483699	0.045	0.304
1418901_at	12608	Cebpb	CCAAT/enhancer binding protein (C/EBP), beta (mitochondrial unfolded protein response UPRmt component)	Chr2: 167.515580	9.57175	67	0.0483836	0.00439	0.328
1460235_at	12492	Scarb2	scavenger receptor class B, member 2	Chr5: 92.873116	9.92541	67	0.0484359	0.02888	0.347
1422476_at	65972	Ifi30	interferon gamma inducible protein 30	Chr8: 73.286716	8.21771	67	0.0485706	0.02463	0.322
1417952_at	13110	Cyp2j6	cytochrome P450, family 2, subfamily j, polypeptide 6 (similar to human CYP2J2)	Chr4: 96.184591	8.47065	67	0.0486128	0.00448	0.407
1425736_at	12493	Cd37	CD37 antigen	Chr7: 52.493149	7.35063	67	0.0489351	0.03209	0.31
1433423_at	18227	Nr4a2	nuclear receptor subfamily 4, group A, member 2	Chr2: 56.975826	6.9973	67	0.048976	0.03224	0.369
1456947_at	18472	Pafah1b1	platelet-activating factor acetylhydrolase, isoform 1b, beta 1 subunit (Miller-Dieker lissencephaly)	Chr11: 74.524304	8.92922	67	0.049629	0.04058	0.32
1423586_at	26362	Axl	AXL receptor tyrosine kinase (oncogene)	Chr7: 26.542877	9.35542	67	0.0499001	0.03005	0.381
1457269_at	13052	Cxadr	coxsackievirus and adenovirus receptor	Chr9: 98.907387	7.11845	67	0.0501053	0.00442	0.409
1440054_at	18706	Pik3ca	phosphatidylinositol 3-kinase, catalytic, alpha polypeptide (ageing alteration 1)	Chr3: 32.366842	7.24577	67	0.0503533	0.00307	0.37
1447314_at	21814	Tgfbr3	transforming growth factor, beta receptor III	Chr5: 107.627719	8.64065	67	0.0505601	0.01208	0.341
1448803_at	54214	Golga4	golgi autoantigen, golgin subfamily a, 4	Chr9: 118.465338	8.35787	67	0.0507096	0.03894	0.313
1418129_at	74754	Dhcr24	24-dehydrocholesterol reductase	Chr4: 106.258991	7.33978	67	0.0507727	0.01459	0.35
1428031_at	207911	Mchr1	melanin-concentrating hormone receptor 1 (G protein coupled receptor 24)	Chr15: 81.068087	8.06887	67	0.0508366	0.03133	0.346
1433956_at	12562	Cdh5	cadherin 5	Chr8: 106.667833	7.74704	67	0.0509668	0.02155	0.366
1425379_at	15234	Hgf	hepatocyte growth factor (scatter factor, hepatopoeitin A)	Chr5: 16.120731	7.96765	67	0.0513002	0.00323	0.357
1422265_at	12209	Brs3	bombesin-like receptor 3	ChrX: 54.300295	8.39301	67	0.0513253	0.00411	0.322
1427489_at	241226	Itga8	integrin alpha 8	Chr2: 12.029844	7.00356	67	0.0518416	0.01935	0.325
1442148_at	101739	Psip1	PC4 and SFRS1 interacting protein 1	Chr4: 83.100614	10.7045	67	0.0520448	0.03341	0.375
1454928_at	224903	Safb2	scaffold attachment factor B2	Chr17: 56.744715	9.07838	67	0.0523002	0.00461	0.307
1456595_x_at	14599	Gh	growth hormone	Chr11: 106.161719	7.46001	67	0.0523163	0.04864	0.329
1459909_at	18032	Nfix	nuclear factor I/X	Chr8: 87.229619	7.65781	67	0.0529974	0.02214	0.3
1446127_at	21417	Zeb1	zinc finger E-box binding homeobox 1	Chr18: 5.604026	7.73616	67	0.053092	0.00364	0.31
1447593_x_at	14682	Gnaq	guanine nucleotide binding protein, alpha q polypeptide	Chr19: 16.461740	7.26666	67	0.0533364	0.02103	0.302
1448148_at	14824	Grn	granulin	Chr11: 102.297496	10.0245	67	0.0538699	0.00572	0.34
1458033_at	22222	Ubr1	ubiquitin protein ligase E3 component n-recognin 1	Chr2: 120.696376	7.85941	67	0.0538882	0.0146	0.301
1458553_at	18791	Plat	plasminogen activator, tissue	Chr8: 23.886508	8.2498	67	0.0539761	0.0106	0.375
1425496_at	27410	Abca3	ATP-binding cassette, sub-family A (ABC1), member 3 (lipid organization and formation of lamellar bodies)	Chr17: 24.545496	9.59763	67	0.0543057	0.01826	0.344
1425105_at	19661	Rbp3	retinol binding protein 3, interstitial	Chr14: 34.776859	7.79608	67	0.0543999	0.04974	0.34
1443968_at	110532	Adarb1	adenosine deaminase, RNA-specific, B1	Chr10: 76.779018	8.3906	67	0.054435	0.03341	0.318
1419214_at	21934	Tnfrsf11a	tumor necrosis factor receptor superfamily, member 11a	Chr1: 107.741424	7.09737	67	0.0545817	0.03027	0.382
1447858_x_at	16190	Il4ra	interleukin 4 receptor, alpha	Chr7: 132.721307	7.31205	67	0.0546765	0.02492	0.497
1422237_at	17201	Mc3r	melanocortin 3 receptor	Chr2: 172.074771	8.35128	67	0.054699	0.00747	0.309
1422483_a_at	13063	Cycs	cytochrome c, somatic	Chr6: 148.989471	12.9449	67	0.0547082	0.04651	0.341
1452837_at	64898	Lpin2	lipin 2	Chr17: 71.597161	9.05816	67	0.0547738	0.0189	0.307
1415973_at	17118	Marcks	myristoylated alanine rich protein kinase C substrate	Chr10: 36.853409	11.1592	67	0.0548828	0.00581	0.322
1427305_at	18700	Piga	phosphatidylinositol glycan, class A	ChrX: 160.871039	7.75835	67	0.0549953	0.03126	0.383

## Sheet: supplement table 1b
Probe set ID	Gene ID	Symbol	Description	Location (Chr: Mb)	Mean Expression	N Cases	Genetic correlation P value	Partial correlation P value	Literature correlation coefficient	ANOVA P value
1417268_at	12475	Cd14	CD14 antigen (myeloid cell-specific leucine-rich glycoprotein	Chr18: 36.884740	8.09921	67	0	#N/A	1	0.00558418
1422903_at	17084	Ly86	lymphocyte antigen 86 (MD-1 RP105-associated, LPS signaling)	Chr13: 37.507364	9.80553	67	9.17137e-09	7.07e-11	0.617	0.0281971
1433694_at	18576	Pde3b	phosphodiesterase 3B, cGMP-inhibited	Chr7: 121.681286	9.21818	67	5.73714e-05	1.83e-06	0.328	0.0478112
1449251_at	17986	Ndp	Norrie disease protein, norrin (X-linked exudative vitreoretinopathy 2, pseudoglioma)	ChrX: 16.462832	7.45912	67	0.00022595	0.00055	0.351	0.0379579
1437282_at	94176	Dock2	dedicator of cyto-kinesis 2	Chr11: 34.361728	7.01848	67	0.000685672	6.76e-05	0.303	0.0190174
1458677_at	12499	Entpd5	ectonucleoside triphosphate diphosphohydrolase 5	Chr12: 85.744590	7.25922	67	0.000752896	7.04e-05	0.303	0.0303934
1430127_a_at	12444	Ccnd2	cyclin D2	Chr6: 127.098696	10.5649	67	0.000766511	0.00223	0.312	0.00630009
1418989_at	13034	Ctse	cathepsin E	Chr1: 133.571532	7.87945	67	0.00106334	0.00239	0.409	0.0458544
1417932_at	16173	Il18	interleukin 18	Chr9: 50.387440	11.1074	67	0.0013456	0.00154	0.493	0.0261116
1418204_s_at	11629	Aif1	allograft inflammatory factor 1 (microglial expression signature)	Chr17: 35.308036	7.87857	67	0.00139224	0.00054	0.49	9.97864e-05
1422808_s_at	94176	Dock2	dedicator of cyto-kinesis 2	Chr11: 34.127215	6.96792	67	0.00234897	0.00029	0.303	0.0190174
1441523_at	18015	Nf1	neurofibromatosis 1	Chr11: 79.243710	7.58004	67	0.0023866	0.00025	0.304	0.0197116
1460673_at	14287	Fpgs	folylpolyglutamyl synthetase	Chr2: 32.538216	9.25812	67	0.00265016	0.00346	0.308	0.01508
1439787_at	18439	P2rx7	purinergic receptor P2X, ligand-gated ion channel, 7	Chr5: 123.133743	8.39908	67	0.00343822	2.36e-06	0.376	0.016076
1418506_a_at	21672	Prdx2	peroxiredoxin 2 (antioxidant enzyme)	Chr8: 87.495488	12.8428	67	0.00361177	0.00467	0.397	0.0102723
1434542_at	108682	Gpt2	glutamic pyruvate transaminase (alanine aminotransferase) 2	Chr8: 88.050589	8.59498	67	0.00404718	0.00069	0.35	0.0536354
1433289_at	18015	Nf1	neurofibromatosis 1	Chr11: 79.352154	9.1611	67	0.00412036	0.00029	0.304	0.0197116
1422171_at	19214	Ptgdr	prostaglandin D receptor	Chr14: 45.593700	7.5019	67	0.00434864	0.0021	0.396	0.0146907
1450958_at	17112	Tm4sf1	transmembrane 4 superfamily member 1	Chr3: 57.093620	9.3172	67	0.00654145	0.01783	0.304	0.0229789
1418626_a_at	12759	Clu	clusterin (apolipoprotein J, complement lysis inhibitor, inflammation, cell death, and cancer associated)	Chr14: 66.598639	13.3141	67	0.00731692	0.00684	0.398	0.00670922
1448229_s_at	12444	Ccnd2	cyclin D2	Chr6: 127.079464	7.94376	67	0.00874961	0.0015	0.312	0.00630009
1421117_at	13518	Dst	dystonin	Chr1: 34.240190	7.00295	67	0.00886538	0.00667	0.304	0.0304448
1437467_at	11658	Alcam	activated leukocyte cell adhesion molecule	Chr16: 52.250461	10.5594	67	0.00886704	0.01578	0.374	0.0455694
1454849_x_at	12759	Clu	clusterin (apolipoprotein J, complement lysis inhibitor, inflammation, cell death, and cancer associated)	Chr14: 66.600214	13.9099	67	0.00898218	0.00137	0.398	0.00670922
1425281_a_at	14605	Tsc22d3	TSC22 domain family 3	ChrX: 137.074812	10.3111	67	0.00923268	0.00106	0.386	0.0129472
1426600_at	20525	Slc2a1	solute carrier family 2 (facilitated glucose transporter), member 1	Chr4: 118.809341	9.60031	67	0.00933295	0.0041	0.332	0.0390262
1449164_at	12514	Cd68	CD68 antigen (monocyte and tissue macrophage microglia marker)	Chr11: 69.477984	7.8393	67	0.0110307	0.00059	0.504	0.0221871
1428482_at	56697	Akap10	A kinase (PRKA) anchor protein 10	Chr11: 61.685470	9.19081	67	0.0112341	0.02511	0.35	0.0293062
1430979_a_at	21672	Prdx2	peroxiredoxin 2	Chr8: 87.498247	9.65696	67	0.0116046	0.0265	0.397	0.0102723
1436780_at	108155	Ogt	O-linked N-acetylglucosamine (GlcNAc) transferase (UDP-N-acetylglucosamine:polypeptide-N-acetylglucosaminyl transferase)	ChrX: 98.847669	8.3399	67	0.0125681	0.01168	0.311	0.0226695
1439925_at	17112	Tm4sf1	transmembrane 4 superfamily member 1	Chr3: 57.089607	7.63116	67	0.0131416	5.44e-05	0.304	0.0229789
1431970_at	75766	Tm7sf4	transmembrane 7 superfamily member 4	Chr15: 39.591939	8.38496	67	0.0135128	0.00064	0.309	0.00577659
1440417_at	76055	Mgea5	meningioma expressed antigen 5 (hyaluronidase)	Chr19: 45.845168	8.31542	67	0.0135181	0.00831	0.337	0.00131271
1437485_at	70729	Nos1ap	nitric oxide synthase 1 (neuronal) adaptor protein (cardiac QT interval controller)	Chr1: 172.247629	11.0138	67	0.0142268	0.00857	0.368	0.0428602
1420502_at	20229	Sat1	spermidine/spermine N1-acetyl transferase 1	ChrX: 151.648074	9.71992	67	0.014607	0.00745	0.376	0.00244465
1435950_at	15460	Hr	hairless	Chr14: 70.972824	8.16071	67	0.0146545	0.01846	0.389	0.0521085
1422169_a_at	12064	Bdnf	brain derived neurotrophic factor	Chr2: 109.566569	9.61612	67	0.0151285	0.00223	0.307	0.0214768
1426249_at	110355	Adrbk1	adrenergic receptor kinase, beta 1	Chr19: 4.286055	11.885	67	0.0161348	0.01167	0.324	0.0513665
1440164_x_at	12525	Cd8a	CD8 antigen, alpha chain (cytotoxic T cell signature)	Chr6: 71.327415	7.97881	67	0.0164341	0.00505	0.375	0.00585135
1440926_at	14254	Flt1	FMS-like tyrosine kinase 1 (vasculature endothelial cell associated)	Chr5: 148.446898	7.70509	67	0.0165607	0.03363	0.372	0.0291356
1422786_at	22782	Slc30a1	solute carrier family 30 (zinc transporter), member 1	Chr1: 193.733384	8.217	67	0.0166739	0.05485	0.357	0.0498115
1418174_at	13170	Dbp	D site of albumin promoter binding protein (proline and acidic amino acid-rich basic leucine zipper transcription factor family member)	Chr7: 52.963628	9.97701	67	0.0176628	0.02594	0.377	0.0420854
1444166_at	21835	Thrsp	thyroid hormone responsive SPOT14 homolog (Rattus)	Chr7: 104.564675	8.31403	67	0.0181994	0.00076	0.328	0.017552
1446943_at	13518	Dst	dystonin	Chr1: 34.292330	8.01168	67	0.0191611	0.01326	0.304	0.0304448
1421535_a_at	18577	Pde4a	phosphodiesterase 4A, cAMP-specific (phosphodiesterase E2 dunce homolog)	Chr9: 21.015490	9.5367	67	0.0191889	0.00928	0.335	0.0137142
1436562_at	230073	Ddx58	DEAD (Asp-Glu-Ala-Asp) box polypeptide 58	Chr4: 40.151995	9.03531	67	0.0196753	0.01217	0.333	0.0108991
1426172_a_at	170786	Cd209a	CD209a antigen	Chr8: 3.743973	7.52537	67	0.0198937	0.00148	0.405	0.0077557
1420772_a_at	14605	Tsc22d3	TSC22 domain family 3	ChrX: 137.074397	10.359	67	0.0204608	0.00823	0.386	0.0129472
1450612_a_at	18618	Pemt	phosphatidylethanolamine N-methyltransferase	Chr11: 59.790339	7.72137	67	0.0205611	0.02259	0.382	0.0311667
1444971_at	83486	Rbm5	RNA binding motif protein 5 (renal carcinoma antigen NY-REN-9)	Chr9: 107.666728	7.03196	67	0.0207198	0.01076	0.302	0.0176813
1444464_at	17993	Ndufs4	NADH dehydrogenase (ubiquinone) Fe-S protein 4	Chr13: 115.169005	7.82756	67	0.0222449	0.0059	0.312	0.00371586
1448456_at	26889	Cln8	ceroid-lipofuscinosis, neuronal 8	Chr8: 14.896713	8.13151	67	0.0236504	0.00253	0.327	0.0150534
1436625_at	14129	Fcgr1	Fc receptor, IgG, high affinity I (72 kDa, mononuclear phagocyte lineage)	Chr3: 96.086912	8.07807	67	0.0238505	0.00644	0.448	0.0447407
1417190_at	59027	Pbef1	pre-B-cell colony-enhancing factor 1	Chr12: 33.535381	9.53922	67	0.0248878	0.02536	0.462	0.0378509
1460631_at	108155	Ogt	O-linked N-acetylglucosamine (GlcNAc) transferase (UDP-N-acetylglucosamine:polypeptide-N-acetylglucosaminyl transferase)	ChrX: 98.879034	11.7737	67	0.0269865	0.046	0.311	0.0226695
1424552_at	12370	Casp8	caspase 8	Chr1: 58.901535	7.15703	67	0.0270991	0.02298	0.332	0.016423
1426599_a_at	20525	Slc2a1	solute carrier family 2 (facilitated glucose transporter), member 1	Chr4: 118.809598	10.2268	67	0.0274751	0.01635	0.332	0.0390262
1434773_a_at	20525	Slc2a1	solute carrier family 2 (facilitated glucose transporter), member 1	Chr4: 118.809716	10.8198	67	0.0287262	0.02141	0.332	0.0390262
1452186_at	83486	Rbm5	RNA binding motif protein 5 (renal carcinoma antigen NY-REN-9)	Chr9: 107.642864	11.8402	67	0.0297604	0.0417	0.302	0.0176813
1440220_at	18260	Ocln	occludin (tight junction zona occludens protein)	Chr13: 101.266531	8.16975	67	0.031481	0.02143	0.303	0.00552441
1448455_at	26889	Cln8	ceroid-lipofuscinosis, neuronal 8	Chr8: 14.897358	8.92173	67	0.0327755	0.0199	0.327	0.0150534
1420887_a_at	12048	Bcl2l1	Bcl2-like 1	Chr2: 152.607520	9.39893	67	0.0343237	0.02809	0.3	0.0128693
1416612_at	13078	Cyp1b1	cytochrome P450, family 1, subfamily b, polypeptide 1 (dioxin-inducible, aryl hydrocarbon hydroxylase, primary congenital glaucoma, human CYP1B1)	Chr17: 80.106395	8.27243	67	0.0359954	0.03125	0.328	0.0520822
1423725_at	102866	Pls3	plastin 3 (T-isoform)	ChrX: 73.031073	12.0383	67	0.037849	0.02212	0.308	0.0409063
1441247_at	237625	Pla2g3	phospholipase A2, group III	Chr11: 3.396766	8.27598	67	0.0395367	0.04477	0.322	0.0151733
1423110_at	12843	Col1a2	procollagen, type 1, alpha 2	Chr6: 4.490998	7.15387	67	0.0413822	0.02756	0.314	0.0234654
1443741_x_at	107823	Whsc1	Wolf-Hirschhorn syndrome candidate 1	Chr5: 34.238062	7.99502	67	0.0415559	0.02838	0.3	0.0217596
1440227_at	53881	Slc5a3	solute carrier family 5 (inositol transporter)	Chr16: 92.085125	8.20573	67	0.0427031	0.00567	0.319	0.0279358
1452016_at	11690	Alox5ap	arachidonate 5-lipoxygenase activating protein	Chr5: 150.099154	8.73141	67	0.0429131	0.00754	0.449	0.00688968
1420342_at	59027	Pbef1	pre-B-cell colony-enhancing factor 1	Chr12: 33.511201	9.32974	67	0.0437927	0.02411	0.462	0.0378509
1424770_at	109624	Cald1	caldesmon 1	Chr6: 34.695616	8.71971	67	0.0462883	0.00699	0.345	0.0051639
1454860_x_at	13135	Dad1	defender against cell death 1	Chr14: 54.855260	11.0106	67	0.0463717	0.00743	0.311	0.0186092
1431981_at	15251	Hif1a	hypoxia inducible factor 1, alpha	Chr12: 75.033563	7.60486	67	0.0465824	0.01307	0.319	0.00664744
1416122_at	12444	Ccnd2	cyclin D2	Chr6: 127.089122	10.1384	67	0.0471589	0.01931	0.312	0.00630009
1425736_at	12493	Cd37	CD37 antigen	Chr7: 52.493149	7.35063	67	0.0489351	0.03209	0.31	0.0407499
1457269_at	13052	Cxadr	coxsackievirus and adenovirus receptor	Chr9: 98.907387	7.11845	67	0.0501053	0.00442	0.409	0.0371247
1447314_at	21814	Tgfbr3	transforming growth factor, beta receptor III	Chr5: 107.627719	8.64065	67	0.0505601	0.01208	0.341	0.0035268
1447593_x_at	14682	Gnaq	guanine nucleotide binding protein, alpha q polypeptide	Chr19: 16.461740	7.26666	67	0.0533364	0.02103	0.302	0.045457
1458033_at	22222	Ubr1	ubiquitin protein ligase E3 component n-recognin 1	Chr2: 120.696376	7.85941	67	0.0538882	0.0146	0.301	0.0398274
