# Supplementary material for: The effect of alcohol on the differential expression of cluster of differentiation 14 gene, associated pathways, and genetic network
Source: PLoS One. 2017 Jun 2;12(6):e0178689. doi: 10.1371/journal.pone.0178689 (PMC5456352; doi:10.1371/journal.pone.0178689)
Supplement: S2 Table — (XLSX) [file pone.0178689.s002.xlsx]

## Sheet: final_sig_file_1486317874.tsv
User file and parameters: User file: 525GO.txt, Organism: mmusculus, Id Type: gene_symbol, Ref Set: affy_mouse430_2, Significance Level: .05, Statistics Test: Hypergeometric, MTC: BH, Minimum: 2
The results for each enriched GO category are listed in this table. For each GO category, the first row lists its sub-root
(biological process, molecular function, or cellular component), category name, and corresponding GO ID. The second row lists
number of reference genes in the category (C), number of genes in the gene set and also in the category (O), expected number in the
category (E), Ratio of enrichment (R), p value from hypergeometric test (rawP), and p value adjusted by the multiple test adjustment (adjP).
Finally, genes in the category are listed. For each gene, the table lists the user uploaded ID and value (optional), Entrez ID,
Ensembl Gene Stable ID, Gene symbol, and description.
biological process	response to stimulus	GO:0050896
C=4995;O=261;E=118.42;R=2.20;rawP=1.33e-50;adjP=3.85e-47
Grn	NA	Grn	granulin	14824	ENSMUSG00000034708
Cd14	NA	Cd14	CD14 antigen	12475	ENSMUSG00000051439
Itgb5	NA	Itgb5	integrin beta 5	16419	ENSMUSG00000022817
Tyrobp	NA	Tyrobp	TYRO protein tyrosine kinase binding protein	22177	ENSMUSG00000030579
Cd28	NA	Cd28	CD28 antigen	12487	ENSMUSG00000026012
Asns	NA	Asns	asparagine synthetase	27053	ENSMUSG00000029752
Pik3ca	NA	Pik3ca	phosphatidylinositol 3-kinase, catalytic, alpha polypeptide	18706	ENSMUSG00000027665
Sparc	NA	Sparc	secreted acidic cysteine rich glycoprotein	20692	ENSMUSG00000018593
Igf1r	NA	Igf1r	insulin-like growth factor I receptor	16001	ENSMUSG00000005533
Aif1	NA	Aif1	allograft inflammatory factor 1	11629	ENSMUSG00000024397
Entpd5	NA	Entpd5	ectonucleoside triphosphate diphosphohydrolase 5	12499	ENSMUSG00000021236
Pik3cg	NA	Pik3cg	phosphoinositide-3-kinase, catalytic, gamma polypeptide	30955	ENSMUSG00000020573
Il6ra	NA	Il6ra	interleukin 6 receptor, alpha	16194	ENSMUSG00000027947
Mgll	NA	Mgll	monoglyceride lipase	23945	ENSMUSG00000033174
Tgfbr2	NA	Tgfbr2	transforming growth factor, beta receptor II	21813	ENSMUSG00000032440
Atp2b2	NA	Atp2b2	ATPase, Ca++ transporting, plasma membrane 2	11941	ENSMUSG00000030302
Kit	NA	Kit	kit oncogene	16590	ENSMUSG00000005672
Sod2	NA	Sod2	superoxide dismutase 2, mitochondrial	20656	ENSMUSG00000006818
Scn8a	NA	Scn8a	sodium channel, voltage-gated, type VIII, alpha	20273	ENSMUSG00000023033
Casp3	NA	Casp3	caspase 3	12367	ENSMUSG00000031628
Mmp2	NA	Mmp2	matrix metallopeptidase 2	17390	ENSMUSG00000031740
Pde3b	NA	Pde3b	phosphodiesterase 3B, cGMP-inhibited	18576	ENSMUSG00000030671
Tnfaip3	NA	Tnfaip3	tumor necrosis factor, alpha-induced protein 3	21929	ENSMUSG00000019850
Npc1	NA	Npc1	Niemann Pick type C1	18145	ENSMUSG00000024413
Ncoa3	NA	Ncoa3	nuclear receptor coactivator 3	17979	ENSMUSG00000027678
Nras	NA	Nras	neuroblastoma ras oncogene	18176	ENSMUSG00000027852
Mpo	NA	Mpo	myeloperoxidase	17523	ENSMUSG00000009350
Caml	NA	Caml	calcium modulating ligand	12328	ENSMUSG00000021501
Gpc1	NA	Gpc1	glypican 1	14733	ENSMUSG00000034220
Ptpn2	NA	Ptpn2	protein tyrosine phosphatase, non-receptor type 2	19255	ENSMUSG00000024539
Ikbkg	NA	Ikbkg	inhibitor of kappaB kinase gamma	16151	ENSMUSG00000004221
Rps6kb1	NA	Rps6kb1	ribosomal protein S6 kinase, polypeptide 1	72508	ENSMUSG00000020516
Ddx58	NA	Ddx58	DEAD (Asp-Glu-Ala-Asp) box polypeptide 58	230073	ENSMUSG00000040296
Slc37a4	NA	Slc37a4	solute carrier family 37 (glucose-6-phosphate transporter), member 4	14385	ENSMUSG00000032114
Mrc1	NA	Mrc1	mannose receptor, C type 1	17533	ENSMUSG00000026712
Gsto1	NA	Gsto1	glutathione S-transferase omega 1	14873	ENSMUSG00000025068
F2rl2	NA	F2rl2	coagulation factor II (thrombin) receptor-like 2	14064	ENSMUSG00000021675
Ednrb	NA	Ednrb	endothelin receptor type B	13618	ENSMUSG00000022122
Gabbr1	NA	Gabbr1	gamma-aminobutyric acid (GABA) B receptor, 1	54393	ENSMUSG00000024462
Psip1	NA	Psip1	PC4 and SFRS1 interacting protein 1	101739	ENSMUSG00000028484
Thop1	NA	Thop1	thimet oligopeptidase 1	50492	ENSMUSG00000004929
Hexb	NA	Hexb	hexosaminidase B	15212	ENSMUSG00000021665
Nlrp3	NA	Nlrp3	NLR family, pyrin domain containing 3	216799	ENSMUSG00000032691
Trpm6	NA	Trpm6	transient receptor potential cation channel, subfamily M, member 6	225997	ENSMUSG00000024727
Smpd1	NA	Smpd1	sphingomyelin phosphodiesterase 1, acid lysosomal	20597	ENSMUSG00000037049
Plekha1	NA	Plekha1	pleckstrin homology domain containing, family A (phosphoinositide binding specific) member 1	101476	ENSMUSG00000040268
Oas1b	NA	Oas1b	2'-5' oligoadenylate synthetase 1B	23961	NULL
Foxo3	NA	Foxo3	forkhead box O3	56484	ENSMUSG00000048756
Mbl1	NA	Mbl1	mannose-binding lectin (protein A) 1	17194	ENSMUSG00000037780
Foxp1	NA	Foxp1	forkhead box P1	108655	ENSMUSG00000030067
Vegfb	NA	Vegfb	vascular endothelial growth factor B	22340	ENSMUSG00000024962
Dock2	NA	Dock2	dedicator of cyto-kinesis 2	94176	ENSMUSG00000020143
Ncf1	NA	Ncf1	neutrophil cytosolic factor 1	17969	ENSMUSG00000015950
Il18r1	NA	Il18r1	interleukin 18 receptor 1	16182	ENSMUSG00000026070
Atp7a	NA	Atp7a	ATPase, Cu++ transporting, alpha polypeptide	11977	ENSMUSG00000033792
Cebpb	NA	Cebpb	CCAAT/enhancer binding protein (C/EBP), beta	12608	ENSMUSG00000056501
Ccl9	NA	Ccl9	chemokine (C-C motif) ligand 9	20308	ENSMUSG00000019122
Usf2	NA	Usf2	upstream transcription factor 2	22282	ENSMUSG00000058239
Kdr	NA	Kdr	kinase insert domain protein receptor	16542	ENSMUSG00000062960
Map2k2	NA	Map2k2	mitogen-activated protein kinase kinase 2	26396	ENSMUSG00000035027
Ddr1	NA	Ddr1	discoidin domain receptor family, member 1	12305	ENSMUSG00000003534
Tnfsf10	NA	Tnfsf10	tumor necrosis factor (ligand) superfamily, member 10	22035	ENSMUSG00000039304
Hhex	NA	Hhex	hematopoietically expressed homeobox	15242	ENSMUSG00000024986
Il18rap	NA	Il18rap	interleukin 18 receptor accessory protein	16174	ENSMUSG00000026068
Csf1r	NA	Csf1r	colony stimulating factor 1 receptor	12978	ENSMUSG00000024621
Itga3	NA	Itga3	integrin alpha 3	16400	ENSMUSG00000001507
Plcd3	NA	Plcd3	phospholipase C, delta 3	72469	ENSMUSG00000020937
Clu	NA	Clu	clusterin	12759	ENSMUSG00000022037
Sorbs1	NA	Sorbs1	sorbin and SH3 domain containing 1	20411	ENSMUSG00000025006
Akt1	NA	Akt1	thymoma viral proto-oncogene 1	11651	ENSMUSG00000001729
Ercc1	NA	Ercc1	excision repair cross-complementing rodent repair deficiency, complementation group 1	13870	ENSMUSG00000003549
Adra2b	NA	Adra2b	adrenergic receptor, alpha 2b	11552	ENSMUSG00000058620
Aco1	NA	Aco1	aconitase 1	11428	ENSMUSG00000028405
Mc3r	NA	Mc3r	melanocortin 3 receptor	17201	ENSMUSG00000038537
Ogt	NA	Ogt	O-linked N-acetylglucosamine (GlcNAc) transferase (UDP-N-acetylglucosamine:polypeptide-N-acetylglucosaminyl transferase)	108155	ENSMUSG00000034160
Prkg1	NA	Prkg1	protein kinase, cGMP-dependent, type I	19091	ENSMUSG00000052920
Slc7a1	NA	Slc7a1	solute carrier family 7 (cationic amino acid transporter, y+ system), member 1	11987	ENSMUSG00000041313
Gal	NA	Gal	galanin	14419	ENSMUSG00000024907
Dbh	NA	Dbh	dopamine beta hydroxylase	13166	ENSMUSG00000000889
Cxadr	NA	Cxadr	coxsackie virus and adenovirus receptor	13052	ENSMUSG00000022865
Ptger3	NA	Ptger3	prostaglandin E receptor 3 (subtype EP3)	19218	ENSMUSG00000040016
Htr5a	NA	Htr5a	5-hydroxytryptamine (serotonin) receptor 5A	15563	ENSMUSG00000039106
Aspm	NA	Aspm	asp (abnormal spindle)-like, microcephaly associated (Drosophila)	12316	ENSMUSG00000033952
Ptprf	NA	Ptprf	protein tyrosine phosphatase, receptor type, F	19268	ENSMUSG00000033295
Tek	NA	Tek	endothelial-specific receptor tyrosine kinase	21687	ENSMUSG00000006386
Csf3	NA	Csf3	colony stimulating factor 3 (granulocyte)	12985	ENSMUSG00000038067
Tgfbr3	NA	Tgfbr3	transforming growth factor, beta receptor III	21814	ENSMUSG00000029287
Pafah1b1	NA	Pafah1b1	platelet-activating factor acetylhydrolase, isoform 1b, subunit 1	18472	ENSMUSG00000020745
Rora	NA	Rora	RAR-related orphan receptor alpha	19883	ENSMUSG00000032238
Clec4a2	NA	Clec4a2	C-type lectin domain family 4, member a2	26888	ENSMUSG00000030148
Aqp4	NA	Aqp4	aquaporin 4	11829	ENSMUSG00000024411
Il1f8	NA	Il1f8	interleukin 1 family, member 8	69677	ENSMUSG00000026985
Adam8	NA	Adam8	a disintegrin and metallopeptidase domain 8	11501	ENSMUSG00000025473
Itga8	NA	Itga8	integrin alpha 8	241226	ENSMUSG00000026768
C9	NA	C9	complement component 9	12279	ENSMUSG00000022149
Tlr1	NA	Tlr1	toll-like receptor 1	21897	ENSMUSG00000044827
Gnaq	NA	Gnaq	guanine nucleotide binding protein, alpha q polypeptide	14682	ENSMUSG00000024639
Entpd1	NA	Entpd1	ectonucleoside triphosphate diphosphohydrolase 1	12495	ENSMUSG00000048120
Atp6ap2	NA	Atp6ap2	ATPase, H+ transporting, lysosomal accessory protein 2	70495	ENSMUSG00000031007
Hopx	NA	Hopx	HOP homeobox	74318	ENSMUSG00000059325
Irak4	NA	Irak4	interleukin-1 receptor-associated kinase 4	266632	ENSMUSG00000059883
Hc	NA	Hc	hemolytic complement	15139	ENSMUSG00000026874
Asph	NA	Asph	aspartate-beta-hydroxylase	65973	ENSMUSG00000028207
Mx2	NA	Mx2	myxovirus (influenza virus) resistance 2	17858	NULL
Mchr1	NA	Mchr1	melanin-concentrating hormone receptor 1	207911	ENSMUSG00000050164
Rac2	NA	Rac2	RAS-related C3 botulinum substrate 2	19354	ENSMUSG00000033220
Cd207	NA	Cd207	CD207 antigen	246278	ENSMUSG00000034783
Por	NA	Por	P450 (cytochrome) oxidoreductase	18984	ENSMUSG00000005514
Satb1	NA	Satb1	special AT-rich sequence binding protein 1	20230	ENSMUSG00000023927
P2ry12	NA	P2ry12	purinergic receptor P2Y, G-protein coupled 12	70839	ENSMUSG00000036353
Inpp5d	NA	Inpp5d	inositol polyphosphate-5-phosphatase D	16331	ENSMUSG00000026288
Stat3	NA	Stat3	signal transducer and activator of transcription 3	20848	ENSMUSG00000004040
Tnfrsf11a	NA	Tnfrsf11a	tumor necrosis factor receptor superfamily, member 11a	21934	ENSMUSG00000026321
Plat	NA	Plat	plasminogen activator, tissue	18791	ENSMUSG00000031538
Cd68	NA	Cd68	CD68 antigen	12514	ENSMUSG00000018774
Dapk1	NA	Dapk1	death associated protein kinase 1	69635	ENSMUSG00000021559
Nphs1	NA	Nphs1	nephrosis 1 homolog, nephrin (human)	54631	ENSMUSG00000006649
Il18	NA	Il18	interleukin 18	16173	ENSMUSG00000039217
Ptgdr	NA	Ptgdr	prostaglandin D receptor	19214	ENSMUSG00000071489
Dst	NA	Dst	dystonin	13518	ENSMUSG00000026131
Frzb	NA	Frzb	frizzled-related protein	20378	ENSMUSG00000027004
Eng	NA	Eng	endoglin	13805	ENSMUSG00000026814
Il20	NA	Il20	interleukin 20	58181	ENSMUSG00000026416
C3ar1	NA	C3ar1	complement component 3a receptor 1	12267	ENSMUSG00000040552
Tnfsf8	NA	Tnfsf8	tumor necrosis factor (ligand) superfamily, member 8	21949	ENSMUSG00000028362
Ptprj	NA	Ptprj	protein tyrosine phosphatase, receptor type, J	19271	ENSMUSG00000025314
Tlr5	NA	Tlr5	toll-like receptor 5	53791	ENSMUSG00000079164
Cln8	NA	Cln8	ceroid-lipofuscinosis, neuronal 8	26889	ENSMUSG00000026317
Esr1	NA	Esr1	estrogen receptor 1 (alpha)	13982	ENSMUSG00000019768
Mapk8ip3	NA	Mapk8ip3	mitogen-activated protein kinase 8 interacting protein 3	30957	ENSMUSG00000024163
Mib1	NA	Mib1	mindbomb homolog 1 (Drosophila)	225164	ENSMUSG00000024294
Bcl2	NA	Bcl2	B cell leukemia/lymphoma 2	12043	ENSMUSG00000057329
Pin1	NA	Pin1	protein (peptidyl-prolyl cis/trans isomerase) NIMA-interacting 1	23988	ENSMUSG00000032171
Ghr	NA	Ghr	growth hormone receptor	14600	ENSMUSG00000055737
Srd5a1	NA	Srd5a1	steroid 5 alpha-reductase 1	78925	ENSMUSG00000021594
Dhcr24	NA	Dhcr24	24-dehydrocholesterol reductase	74754	ENSMUSG00000034926
Map2k4	NA	Map2k4	mitogen-activated protein kinase kinase 4	26398	ENSMUSG00000033352
Adrbk1	NA	Adrbk1	adrenergic receptor kinase, beta 1	110355	ENSMUSG00000024858
Hpse	NA	Hpse	heparanase	15442	ENSMUSG00000035273
Lifr	NA	Lifr	leukemia inhibitory factor receptor	16880	ENSMUSG00000054263
Map2k1	NA	Map2k1	mitogen-activated protein kinase kinase 1	26395	ENSMUSG00000004936
Bdnf	NA	Bdnf	brain derived neurotrophic factor	12064	ENSMUSG00000048482
Pemt	NA	Pemt	phosphatidylethanolamine N-methyltransferase	18618	ENSMUSG00000000301
Gclm	NA	Gclm	glutamate-cysteine ligase, modifier subunit	14630	ENSMUSG00000028124
Irg1	NA	Irg1	immunoresponsive gene 1	16365	ENSMUSG00000022126
Nfkb1	NA	Nfkb1	nuclear factor of kappa light polypeptide gene enhancer in B cells 1, p105	18033	ENSMUSG00000028163
Slc30a1	NA	Slc30a1	solute carrier family 30 (zinc transporter), member 1	22782	ENSMUSG00000037434
Mc1r	NA	Mc1r	melanocortin 1 receptor	17199	ENSMUSG00000074037
Cd37	NA	Cd37	CD37 antigen	12493	ENSMUSG00000030798
Egfr	NA	Egfr	epidermal growth factor receptor	13649	ENSMUSG00000020122
Polb	NA	Polb	polymerase (DNA directed), beta	18970	ENSMUSG00000031536
Lgals9	NA	Lgals9	lectin, galactose binding, soluble 9	16859	ENSMUSG00000001123
F7	NA	F7	coagulation factor VII	14068	ENSMUSG00000031443
Ccl8	NA	Ccl8	chemokine (C-C motif) ligand 8	20307	ENSMUSG00000009185
Clec7a	NA	Clec7a	C-type lectin domain family 7, member a	56644	ENSMUSG00000079293
Atp7b	NA	Atp7b	ATPase, Cu++ transporting, beta polypeptide	11979	ENSMUSG00000006567
Axl	NA	Axl	AXL receptor tyrosine kinase	26362	ENSMUSG00000002602
Fcgr1	NA	Fcgr1	Fc receptor, IgG, high affinity I	14129	ENSMUSG00000015947
Ptger1	NA	Ptger1	prostaglandin E receptor 1 (subtype EP1)	19216	ENSMUSG00000019464
Prkch	NA	Prkch	protein kinase C, eta	18755	ENSMUSG00000021108
Prdx1	NA	Prdx1	peroxiredoxin 1	18477	ENSMUSG00000028691
Cd38	NA	Cd38	CD38 antigen	12494	ENSMUSG00000029084
Il4ra	NA	Il4ra	interleukin 4 receptor, alpha	16190	ENSMUSG00000030748
Gpr1	NA	Gpr1	G protein-coupled receptor 1	241070	ENSMUSG00000046856
Tsc22d3	NA	Tsc22d3	TSC22 domain family, member 3	14605	ENSMUSG00000031431
Muc20	NA	Muc20	mucin 20	224116	ENSMUSG00000035638
Ahcy	NA	Ahcy	S-adenosylhomocysteine hydrolase	269378	ENSMUSG00000027597
Brs3	NA	Brs3	bombesin-like receptor 3	12209	ENSMUSG00000031130
Chrna7	NA	Chrna7	cholinergic receptor, nicotinic, alpha polypeptide 7	11441	ENSMUSG00000030525
Nr4a2	NA	Nr4a2	nuclear receptor subfamily 4, group A, member 2	18227	ENSMUSG00000026826
Hspa4	NA	Hspa4	heat shock protein 4	15525	ENSMUSG00000020361
Was	NA	Was	Wiskott-Aldrich syndrome homolog (human)	22376	ENSMUSG00000031165
Gpd1	NA	Gpd1	glycerol-3-phosphate dehydrogenase 1 (soluble)	14555	ENSMUSG00000023019
Lcp1	NA	Lcp1	lymphocyte cytosolic protein 1	18826	ENSMUSG00000021998
Ctsh	NA	Ctsh	cathepsin H	13036	ENSMUSG00000032359
Cav1	NA	Cav1	caveolin 1, caveolae protein	12389	ENSMUSG00000007655
Col1a2	NA	Col1a2	collagen, type I, alpha 2	12843	ENSMUSG00000029661
Rgs5	NA	Rgs5	regulator of G-protein signaling 5	19737	ENSMUSG00000026678
Ubqln1	NA	Ubqln1	ubiquilin 1	56085	ENSMUSG00000005312
Fcgr3	NA	Fcgr3	Fc receptor, IgG, low affinity III	14131	ENSMUSG00000059498
Akap10	NA	Akap10	A kinase (PRKA) anchor protein 10	56697	ENSMUSG00000047804
Nf1	NA	Nf1	neurofibromatosis 1	18015	ENSMUSG00000020716
Ndst1	NA	Ndst1	N-deacetylase/N-sulfotransferase (heparan glucosaminyl) 1	15531	ENSMUSG00000054008
Slc11a1	NA	Slc11a1	solute carrier family 11 (proton-coupled divalent metal ion transporters), member 1	18173	ENSMUSG00000026177
Cd8a	NA	Cd8a	CD8 antigen, alpha chain	12525	ENSMUSG00000053977
Map3k5	NA	Map3k5	mitogen-activated protein kinase kinase kinase 5	26408	ENSMUSG00000071369
Apob	NA	Apob	apolipoprotein B	238055	ENSMUSG00000020609
P2rx7	NA	P2rx7	purinergic receptor P2X, ligand-gated ion channel, 7	18439	ENSMUSG00000029468
Apex1	NA	Apex1	apurinic/apyrimidinic endonuclease 1	11792	ENSMUSG00000035960
Casp6	NA	Casp6	caspase 6	12368	ENSMUSG00000027997
Bcl11b	NA	Bcl11b	B cell leukemia/lymphoma 11B	58208	ENSMUSG00000048251
Sepp1	NA	Sepp1	selenoprotein P, plasma, 1	20363	ENSMUSG00000064373
Cckbr	NA	Cckbr	cholecystokinin B receptor	12426	ENSMUSG00000030898
Alcam	NA	Alcam	activated leukocyte cell adhesion molecule	11658	ENSMUSG00000022636
Adora1	NA	Adora1	adenosine A1 receptor	11539	ENSMUSG00000042429
Ppp3ca	NA	Ppp3ca	protein phosphatase 3, catalytic subunit, alpha isoform	19055	ENSMUSG00000028161
Ly86	NA	Ly86	lymphocyte antigen 86	17084	ENSMUSG00000021423
Unc93b1	NA	Unc93b1	unc-93 homolog B1 (C. elegans)	54445	ENSMUSG00000036908
Lrpap1	NA	Lrpap1	low density lipoprotein receptor-related protein associated protein 1	16976	ENSMUSG00000029103
Hgf	NA	Hgf	hepatocyte growth factor	15234	ENSMUSG00000028864
Apbb1	NA	Apbb1	amyloid beta (A4) precursor protein-binding, family B, member 1	11785	ENSMUSG00000037032
Emr1	NA	Emr1	EGF-like module containing, mucin-like, hormone receptor-like sequence 1	13733	ENSMUSG00000004730
Cycs	NA	Cycs	cytochrome c, somatic	13063	ENSMUSG00000063694
Apod	NA	Apod	apolipoprotein D	11815	ENSMUSG00000022548
Bcl10	NA	Bcl10	B cell leukemia/lymphoma 10	12042	ENSMUSG00000028191
Mb	NA	Mb	myoglobin	17189	ENSMUSG00000018893
Tril	NA	Tril	TLR4 interactor with leucine-rich repeats	66873	ENSMUSG00000043496
Fcer1g	NA	Fcer1g	Fc receptor, IgE, high affinity I, gamma polypeptide	14127	ENSMUSG00000058715
Bcl2l11	NA	Bcl2l11	BCL2-like 11 (apoptosis facilitator)	12125	ENSMUSG00000027381
Tgfa	NA	Tgfa	transforming growth factor alpha	21802	ENSMUSG00000029999
Bcl2l1	NA	Bcl2l1	BCL2-like 1	12048	ENSMUSG00000007659
Esrra	NA	Esrra	estrogen related receptor, alpha	26379	ENSMUSG00000024955
Tgfbr1	NA	Tgfbr1	transforming growth factor, beta receptor I	21812	ENSMUSG00000007613
Cyp1b1	NA	Cyp1b1	cytochrome P450, family 1, subfamily b, polypeptide 1	13078	ENSMUSG00000024087
Gas6	NA	Gas6	growth arrest specific 6	14456	ENSMUSG00000031451
Stc2	NA	Stc2	stanniocalcin 2	20856	ENSMUSG00000020303
Cst3	NA	Cst3	cystatin C	13010	ENSMUSG00000027447
Prdx2	NA	Prdx2	peroxiredoxin 2	21672	ENSMUSG00000005161
Ceacam1	NA	Ceacam1	carcinoembryonic antigen-related cell adhesion molecule 1	26365	ENSMUSG00000074272
Rapgef3	NA	Rapgef3	Rap guanine nucleotide exchange factor (GEF) 3	223864	ENSMUSG00000022469
Gh	NA	Gh	growth hormone	14599	ENSMUSG00000020713
Pde4a	NA	Pde4a	phosphodiesterase 4A, cAMP specific	18577	ENSMUSG00000032177
Ndp	NA	Ndp	Norrie disease (pseudoglioma) (human)	17986	ENSMUSG00000040138
Adam17	NA	Adam17	a disintegrin and metallopeptidase domain 17	11491	ENSMUSG00000052593
Cygb	NA	Cygb	cytoglobin	114886	ENSMUSG00000020810
Pik3r1	NA	Pik3r1	phosphatidylinositol 3-kinase, regulatory subunit, polypeptide 1 (p85 alpha)	18708	ENSMUSG00000041417
Abcb4	NA	Abcb4	ATP-binding cassette, sub-family B (MDR/TAP), member 4	18670	ENSMUSG00000042476
Tlr2	NA	Tlr2	toll-like receptor 2	24088	ENSMUSG00000027995
Ubr1	NA	Ubr1	ubiquitin protein ligase E3 component n-recognin 1	22222	ENSMUSG00000027272
Hif1a	NA	Hif1a	hypoxia inducible factor 1, alpha subunit	15251	ENSMUSG00000021109
Parg	NA	Parg	poly (ADP-ribose) glycohydrolase	26430	ENSMUSG00000021911
Grk6	NA	Grk6	G protein-coupled receptor kinase 6	26385	ENSMUSG00000074886
Alox5ap	NA	Alox5ap	arachidonate 5-lipoxygenase activating protein	11690	ENSMUSG00000060063
Pebp1	NA	Pebp1	phosphatidylethanolamine binding protein 1	23980	ENSMUSG00000032959
Traf6	NA	Traf6	TNF receptor-associated factor 6	22034	ENSMUSG00000027164
Vav1	NA	Vav1	vav 1 oncogene	22324	ENSMUSG00000034116
Csf3r	NA	Csf3r	colony stimulating factor 3 receptor (granulocyte)	12986	ENSMUSG00000028859
Flt1	NA	Flt1	FMS-like tyrosine kinase 1	14254	ENSMUSG00000029648
Ephb6	NA	Ephb6	Eph receptor B6	13848	ENSMUSG00000029869
Ctf1	NA	Ctf1	cardiotrophin 1	13019	ENSMUSG00000042340
Slc2a1	NA	Slc2a1	solute carrier family 2 (facilitated glucose transporter), member 1	20525	ENSMUSG00000028645
Irak1bp1	NA	Irak1bp1	interleukin-1 receptor-associated kinase 1 binding protein 1	65099	ENSMUSG00000032251
Tspan8	NA	Tspan8	tetraspanin 8	216350	ENSMUSG00000034127
Hyou1	NA	Hyou1	hypoxia up-regulated 1	12282	ENSMUSG00000032115
Atp4a	NA	Atp4a	ATPase, H+/K+ exchanging, gastric, alpha polypeptide	11944	ENSMUSG00000005553
Elk3	NA	Elk3	ELK3, member of ETS oncogene family	13713	ENSMUSG00000008398
Dgcr2	NA	Dgcr2	DiGeorge syndrome critical region gene 2	13356	ENSMUSG00000092470,ENSMUSG00000003166
Nr1h2	NA	Nr1h2	nuclear receptor subfamily 1, group H, member 2	22260	ENSMUSG00000060601
Fcamr	NA	Fcamr	Fc receptor, IgA, IgM, high affinity	64435	ENSMUSG00000026415
Asah1	NA	Asah1	N-acylsphingosine amidohydrolase 1	11886	ENSMUSG00000031591
Fech	NA	Fech	ferrochelatase	14151	ENSMUSG00000024588
Nmu	NA	Nmu	neuromedin U	56183	ENSMUSG00000029236
Pde7a	NA	Pde7a	phosphodiesterase 7A	18583	ENSMUSG00000069094
Mapk1	NA	Mapk1	mitogen-activated protein kinase 1	26413	ENSMUSG00000063358
Ndufs4	NA	Ndufs4	NADH dehydrogenase (ubiquinone) Fe-S protein 4	17993	ENSMUSG00000021764
Zeb1	NA	Zeb1	zinc finger E-box binding homeobox 1	21417	ENSMUSG00000024238
Casp8	NA	Casp8	caspase 8	12370	ENSMUSG00000026029
Pde4b	NA	Pde4b	phosphodiesterase 4B, cAMP specific	18578	ENSMUSG00000028525
Nfkbil1	NA	Nfkbil1	nuclear factor of kappa light polypeptide gene enhancer in B cells inhibitor like 1	18038	ENSMUSG00000042419
Serpinb9	NA	Serpinb9	serine (or cysteine) peptidase inhibitor, clade B, member 9	20723	ENSMUSG00000045827
Rasgrp1	NA	Rasgrp1	RAS guanyl releasing protein 1	19419	ENSMUSG00000027347
biological process	immune system process	GO:0002376
C=1207;O=127;E=28.62;R=4.44;rawP=9.36e-50;adjP=1.36e-46
C3ar1	NA	C3ar1	complement component 3a receptor 1	12267	ENSMUSG00000040552
Akt1	NA	Akt1	thymoma viral proto-oncogene 1	11651	ENSMUSG00000001729
Cd14	NA	Cd14	CD14 antigen	12475	ENSMUSG00000051439
Tyrobp	NA	Tyrobp	TYRO protein tyrosine kinase binding protein	22177	ENSMUSG00000030579
Cd28	NA	Cd28	CD28 antigen	12487	ENSMUSG00000026012
Tnfsf8	NA	Tnfsf8	tumor necrosis factor (ligand) superfamily, member 8	21949	ENSMUSG00000028362
Tlr5	NA	Tlr5	toll-like receptor 5	53791	ENSMUSG00000079164
Ptprj	NA	Ptprj	protein tyrosine phosphatase, receptor type, J	19271	ENSMUSG00000025314
Ercc1	NA	Ercc1	excision repair cross-complementing rodent repair deficiency, complementation group 1	13870	ENSMUSG00000003549
Slc11a1	NA	Slc11a1	solute carrier family 11 (proton-coupled divalent metal ion transporters), member 1	18173	ENSMUSG00000026177
Cd8a	NA	Cd8a	CD8 antigen, alpha chain	12525	ENSMUSG00000053977
Map3k5	NA	Map3k5	mitogen-activated protein kinase kinase kinase 5	26408	ENSMUSG00000071369
Bcl2	NA	Bcl2	B cell leukemia/lymphoma 2	12043	ENSMUSG00000057329
P2rx7	NA	P2rx7	purinergic receptor P2X, ligand-gated ion channel, 7	18439	ENSMUSG00000029468
Igf1r	NA	Igf1r	insulin-like growth factor I receptor	16001	ENSMUSG00000005533
Ogt	NA	Ogt	O-linked N-acetylglucosamine (GlcNAc) transferase (UDP-N-acetylglucosamine:polypeptide-N-acetylglucosaminyl transferase)	108155	ENSMUSG00000034160
Aif1	NA	Aif1	allograft inflammatory factor 1	11629	ENSMUSG00000024397
Bcl11a	NA	Bcl11a	B cell CLL/lymphoma 11A (zinc finger protein)	14025	ENSMUSG00000000861
Bcl11b	NA	Bcl11b	B cell leukemia/lymphoma 11B	58208	ENSMUSG00000048251
Gal	NA	Gal	galanin	14419	ENSMUSG00000024907
Adora1	NA	Adora1	adenosine A1 receptor	11539	ENSMUSG00000042429
Tgfbr2	NA	Tgfbr2	transforming growth factor, beta receptor II	21813	ENSMUSG00000032440
Kit	NA	Kit	kit oncogene	16590	ENSMUSG00000005672
Ly86	NA	Ly86	lymphocyte antigen 86	17084	ENSMUSG00000021423
Sod2	NA	Sod2	superoxide dismutase 2, mitochondrial	20656	ENSMUSG00000006818
Unc93b1	NA	Unc93b1	unc-93 homolog B1 (C. elegans)	54445	ENSMUSG00000036908
Casp3	NA	Casp3	caspase 3	12367	ENSMUSG00000031628
Cd209a	NA	Cd209a	CD209a antigen	170786	ENSMUSG00000031494
Dbh	NA	Dbh	dopamine beta hydroxylase	13166	ENSMUSG00000000889
Cxadr	NA	Cxadr	coxsackie virus and adenovirus receptor	13052	ENSMUSG00000022865
Apod	NA	Apod	apolipoprotein D	11815	ENSMUSG00000022548
Bcl10	NA	Bcl10	B cell leukemia/lymphoma 10	12042	ENSMUSG00000028191
Mb	NA	Mb	myoglobin	17189	ENSMUSG00000018893
Rag1	NA	Rag1	recombination activating gene 1	19373	ENSMUSG00000061311
Tril	NA	Tril	TLR4 interactor with leucine-rich repeats	66873	ENSMUSG00000043496
Bcl2l11	NA	Bcl2l11	BCL2-like 11 (apoptosis facilitator)	12125	ENSMUSG00000027381
Fcer1g	NA	Fcer1g	Fc receptor, IgE, high affinity I, gamma polypeptide	14127	ENSMUSG00000058715
Nfkb1	NA	Nfkb1	nuclear factor of kappa light polypeptide gene enhancer in B cells 1, p105	18033	ENSMUSG00000028163
Tek	NA	Tek	endothelial-specific receptor tyrosine kinase	21687	ENSMUSG00000006386
Tgfbr1	NA	Tgfbr1	transforming growth factor, beta receptor I	21812	ENSMUSG00000007613
Esrra	NA	Esrra	estrogen related receptor, alpha	26379	ENSMUSG00000024955
Slc40a1	NA	Slc40a1	solute carrier family 40 (iron-regulated transporter), member 1	53945	ENSMUSG00000025993
Tnfaip3	NA	Tnfaip3	tumor necrosis factor, alpha-induced protein 3	21929	ENSMUSG00000019850
Gas6	NA	Gas6	growth arrest specific 6	14456	ENSMUSG00000031451
Csf3	NA	Csf3	colony stimulating factor 3 (granulocyte)	12985	ENSMUSG00000038067
Ifi30	NA	Ifi30	interferon gamma inducible protein 30	65972	ENSMUSG00000031838
Cd37	NA	Cd37	CD37 antigen	12493	ENSMUSG00000030798
Tgfbr3	NA	Tgfbr3	transforming growth factor, beta receptor III	21814	ENSMUSG00000029287
Pafah1b1	NA	Pafah1b1	platelet-activating factor acetylhydrolase, isoform 1b, subunit 1	18472	ENSMUSG00000020745
Rora	NA	Rora	RAR-related orphan receptor alpha	19883	ENSMUSG00000032238
F7	NA	F7	coagulation factor VII	14068	ENSMUSG00000031443
Mpo	NA	Mpo	myeloperoxidase	17523	ENSMUSG00000009350
Prdx2	NA	Prdx2	peroxiredoxin 2	21672	ENSMUSG00000005161
Ccl8	NA	Ccl8	chemokine (C-C motif) ligand 8	20307	ENSMUSG00000009185
Clec4a2	NA	Clec4a2	C-type lectin domain family 4, member a2	26888	ENSMUSG00000030148
Ikbkg	NA	Ikbkg	inhibitor of kappaB kinase gamma	16151	ENSMUSG00000004221
Aqp4	NA	Aqp4	aquaporin 4	11829	ENSMUSG00000024411
Gmpr2	NA	Gmpr2	guanosine monophosphate reductase 2	105446	ENSMUSG00000002326
Il1f8	NA	Il1f8	interleukin 1 family, member 8	69677	ENSMUSG00000026985
Ddx58	NA	Ddx58	DEAD (Asp-Glu-Ala-Asp) box polypeptide 58	230073	ENSMUSG00000040296
Slc37a4	NA	Slc37a4	solute carrier family 37 (glucose-6-phosphate transporter), member 4	14385	ENSMUSG00000032114
Adam8	NA	Adam8	a disintegrin and metallopeptidase domain 8	11501	ENSMUSG00000025473
Ednrb	NA	Ednrb	endothelin receptor type B	13618	ENSMUSG00000022122
Ctse	NA	Ctse	cathepsin E	13034	ENSMUSG00000004552
Pik3r1	NA	Pik3r1	phosphatidylinositol 3-kinase, regulatory subunit, polypeptide 1 (p85 alpha)	18708	ENSMUSG00000041417
Adam17	NA	Adam17	a disintegrin and metallopeptidase domain 17	11491	ENSMUSG00000052593
Clec7a	NA	Clec7a	C-type lectin domain family 7, member a	56644	ENSMUSG00000079293
C9	NA	C9	complement component 9	12279	ENSMUSG00000022149
Tlr2	NA	Tlr2	toll-like receptor 2	24088	ENSMUSG00000027995
Slamf1	NA	Slamf1	signaling lymphocytic activation molecule family member 1	27218	ENSMUSG00000015316
Hif1a	NA	Hif1a	hypoxia inducible factor 1, alpha subunit	15251	ENSMUSG00000021109
Fcgr1	NA	Fcgr1	Fc receptor, IgG, high affinity I	14129	ENSMUSG00000015947
Axl	NA	Axl	AXL receptor tyrosine kinase	26362	ENSMUSG00000002602
Nlrp3	NA	Nlrp3	NLR family, pyrin domain containing 3	216799	ENSMUSG00000032691
Tlr1	NA	Tlr1	toll-like receptor 1	21897	ENSMUSG00000044827
Myh9	NA	Myh9	myosin, heavy polypeptide 9, non-muscle	17886	ENSMUSG00000022443
Msn	NA	Msn	moesin	17698	ENSMUSG00000031207
Prkch	NA	Prkch	protein kinase C, eta	18755	ENSMUSG00000021108
Prdx1	NA	Prdx1	peroxiredoxin 1	18477	ENSMUSG00000028691
Plekha1	NA	Plekha1	pleckstrin homology domain containing, family A (phosphoinositide binding specific) member 1	101476	ENSMUSG00000040268
Irak4	NA	Irak4	interleukin-1 receptor-associated kinase 4	266632	ENSMUSG00000059883
Traf6	NA	Traf6	TNF receptor-associated factor 6	22034	ENSMUSG00000027164
Cd38	NA	Cd38	CD38 antigen	12494	ENSMUSG00000029084
Hc	NA	Hc	hemolytic complement	15139	ENSMUSG00000026874
Vav1	NA	Vav1	vav 1 oncogene	22324	ENSMUSG00000034116
Il4ra	NA	Il4ra	interleukin 4 receptor, alpha	16190	ENSMUSG00000030748
Oas1b	NA	Oas1b	2'-5' oligoadenylate synthetase 1B	23961	NULL
Foxo3	NA	Foxo3	forkhead box O3	56484	ENSMUSG00000048756
Flt1	NA	Flt1	FMS-like tyrosine kinase 1	14254	ENSMUSG00000029648
Csf3r	NA	Csf3r	colony stimulating factor 3 receptor (granulocyte)	12986	ENSMUSG00000028859
Mbl1	NA	Mbl1	mannose-binding lectin (protein A) 1	17194	ENSMUSG00000037780
Mx2	NA	Mx2	myxovirus (influenza virus) resistance 2	17858	NULL
Cd207	NA	Cd207	CD207 antigen	246278	ENSMUSG00000034783
Satb1	NA	Satb1	special AT-rich sequence binding protein 1	20230	ENSMUSG00000023927
Foxp1	NA	Foxp1	forkhead box P1	108655	ENSMUSG00000030067
Ahcy	NA	Ahcy	S-adenosylhomocysteine hydrolase	269378	ENSMUSG00000027597
Vegfb	NA	Vegfb	vascular endothelial growth factor B	22340	ENSMUSG00000024962
Dock2	NA	Dock2	dedicator of cyto-kinesis 2	94176	ENSMUSG00000020143
Chrna7	NA	Chrna7	cholinergic receptor, nicotinic, alpha polypeptide 7	11441	ENSMUSG00000030525
Ncf1	NA	Ncf1	neutrophil cytosolic factor 1	17969	ENSMUSG00000015950
Was	NA	Was	Wiskott-Aldrich syndrome homolog (human)	22376	ENSMUSG00000031165
Il18r1	NA	Il18r1	interleukin 18 receptor 1	16182	ENSMUSG00000026070
Ms4a1	NA	Ms4a1	membrane-spanning 4-domains, subfamily A, member 1	12482	ENSMUSG00000024673
Ccl9	NA	Ccl9	chemokine (C-C motif) ligand 9	20308	ENSMUSG00000019122
Atp7a	NA	Atp7a	ATPase, Cu++ transporting, alpha polypeptide	11977	ENSMUSG00000033792
Inpp5d	NA	Inpp5d	inositol polyphosphate-5-phosphatase D	16331	ENSMUSG00000026288
Tnfrsf11a	NA	Tnfrsf11a	tumor necrosis factor receptor superfamily, member 11a	21934	ENSMUSG00000026321
Kdr	NA	Kdr	kinase insert domain protein receptor	16542	ENSMUSG00000062960
Lcp1	NA	Lcp1	lymphocyte cytosolic protein 1	18826	ENSMUSG00000021998
Tnfsf10	NA	Tnfsf10	tumor necrosis factor (ligand) superfamily, member 10	22035	ENSMUSG00000039304
Fcamr	NA	Fcamr	Fc receptor, IgA, IgM, high affinity	64435	ENSMUSG00000026415
Ctsh	NA	Ctsh	cathepsin H	13036	ENSMUSG00000032359
Fech	NA	Fech	ferrochelatase	14151	ENSMUSG00000024588
Mapk1	NA	Mapk1	mitogen-activated protein kinase 1	26413	ENSMUSG00000063358
Cav1	NA	Cav1	caveolin 1, caveolae protein	12389	ENSMUSG00000007655
Hhex	NA	Hhex	hematopoietically expressed homeobox	15242	ENSMUSG00000024986
Il18	NA	Il18	interleukin 18	16173	ENSMUSG00000039217
Zeb1	NA	Zeb1	zinc finger E-box binding homeobox 1	21417	ENSMUSG00000024238
Fcgr3	NA	Fcgr3	Fc receptor, IgG, low affinity III	14131	ENSMUSG00000059498
Il18rap	NA	Il18rap	interleukin 18 receptor accessory protein	16174	ENSMUSG00000026068
Csf1r	NA	Csf1r	colony stimulating factor 1 receptor	12978	ENSMUSG00000024621
Casp8	NA	Casp8	caspase 8	12370	ENSMUSG00000026029
Pde4b	NA	Pde4b	phosphodiesterase 4B, cAMP specific	18578	ENSMUSG00000028525
Nfkbil1	NA	Nfkbil1	nuclear factor of kappa light polypeptide gene enhancer in B cells inhibitor like 1	18038	ENSMUSG00000042419
Serpinb9	NA	Serpinb9	serine (or cysteine) peptidase inhibitor, clade B, member 9	20723	ENSMUSG00000045827
Nf1	NA	Nf1	neurofibromatosis 1	18015	ENSMUSG00000020716
Il20	NA	Il20	interleukin 20	58181	ENSMUSG00000026416
biological process	single-multicellular organism process	GO:0044707
C=4281;O=224;E=101.50;R=2.21;rawP=7.05e-40;adjP=6.49e-37
C3ar1	NA	C3ar1	complement component 3a receptor 1	12267	ENSMUSG00000040552
Grn	NA	Grn	granulin	14824	ENSMUSG00000034708
Cd14	NA	Cd14	CD14 antigen	12475	ENSMUSG00000051439
Itgb5	NA	Itgb5	integrin beta 5	16419	ENSMUSG00000022817
Cd28	NA	Cd28	CD28 antigen	12487	ENSMUSG00000026012
Tnfsf8	NA	Tnfsf8	tumor necrosis factor (ligand) superfamily, member 8	21949	ENSMUSG00000028362
Spint1	NA	Spint1	serine protease inhibitor, Kunitz type 1	20732	ENSMUSG00000027315
Cln8	NA	Cln8	ceroid-lipofuscinosis, neuronal 8	26889	ENSMUSG00000026317
Tlr5	NA	Tlr5	toll-like receptor 5	53791	ENSMUSG00000079164
Ptprj	NA	Ptprj	protein tyrosine phosphatase, receptor type, J	19271	ENSMUSG00000025314
Esr1	NA	Esr1	estrogen receptor 1 (alpha)	13982	ENSMUSG00000019768
Mapk8ip3	NA	Mapk8ip3	mitogen-activated protein kinase 8 interacting protein 3	30957	ENSMUSG00000024163
Mib1	NA	Mib1	mindbomb homolog 1 (Drosophila)	225164	ENSMUSG00000024294
Mgea5	NA	Mgea5	meningioma expressed antigen 5 (hyaluronidase)	76055	ENSMUSG00000025220
Pik3ca	NA	Pik3ca	phosphatidylinositol 3-kinase, catalytic, alpha polypeptide	18706	ENSMUSG00000027665
Ghr	NA	Ghr	growth hormone receptor	14600	ENSMUSG00000055737
Bcl2	NA	Bcl2	B cell leukemia/lymphoma 2	12043	ENSMUSG00000057329
Sparc	NA	Sparc	secreted acidic cysteine rich glycoprotein	20692	ENSMUSG00000018593
Igf1r	NA	Igf1r	insulin-like growth factor I receptor	16001	ENSMUSG00000005533
Aif1	NA	Aif1	allograft inflammatory factor 1	11629	ENSMUSG00000024397
Dhcr24	NA	Dhcr24	24-dehydrocholesterol reductase	74754	ENSMUSG00000034926
Pik3cg	NA	Pik3cg	phosphoinositide-3-kinase, catalytic, gamma polypeptide	30955	ENSMUSG00000020573
Msr1	NA	Msr1	macrophage scavenger receptor 1	20288	ENSMUSG00000025044
Lamp1	NA	Lamp1	lysosomal-associated membrane protein 1	16783	ENSMUSG00000031447
Il6ra	NA	Il6ra	interleukin 6 receptor, alpha	16194	ENSMUSG00000027947
Adrbk1	NA	Adrbk1	adrenergic receptor kinase, beta 1	110355	ENSMUSG00000024858
Mgll	NA	Mgll	monoglyceride lipase	23945	ENSMUSG00000033174
Tgfbr2	NA	Tgfbr2	transforming growth factor, beta receptor II	21813	ENSMUSG00000032440
Hpse	NA	Hpse	heparanase	15442	ENSMUSG00000035273
Atp2b2	NA	Atp2b2	ATPase, Ca++ transporting, plasma membrane 2	11941	ENSMUSG00000030302
Lifr	NA	Lifr	leukemia inhibitory factor receptor	16880	ENSMUSG00000054263
Kit	NA	Kit	kit oncogene	16590	ENSMUSG00000005672
Map2k1	NA	Map2k1	mitogen-activated protein kinase kinase 1	26395	ENSMUSG00000004936
Sod2	NA	Sod2	superoxide dismutase 2, mitochondrial	20656	ENSMUSG00000006818
Sorl1	NA	Sorl1	sortilin-related receptor, LDLR class A repeats-containing	20660	ENSMUSG00000049313
Scn8a	NA	Scn8a	sodium channel, voltage-gated, type VIII, alpha	20273	ENSMUSG00000023033
Casp3	NA	Casp3	caspase 3	12367	ENSMUSG00000031628
Bdnf	NA	Bdnf	brain derived neurotrophic factor	12064	ENSMUSG00000048482
Rag1	NA	Rag1	recombination activating gene 1	19373	ENSMUSG00000061311
Gclm	NA	Gclm	glutamate-cysteine ligase, modifier subunit	14630	ENSMUSG00000028124
Dad1	NA	Dad1	defender against cell death 1	13135	ENSMUSG00000022174
Nfkb1	NA	Nfkb1	nuclear factor of kappa light polypeptide gene enhancer in B cells 1, p105	18033	ENSMUSG00000028163
Mmp2	NA	Mmp2	matrix metallopeptidase 2	17390	ENSMUSG00000031740
Slc30a1	NA	Slc30a1	solute carrier family 30 (zinc transporter), member 1	22782	ENSMUSG00000037434
Pde3b	NA	Pde3b	phosphodiesterase 3B, cGMP-inhibited	18576	ENSMUSG00000030671
Slc40a1	NA	Slc40a1	solute carrier family 40 (iron-regulated transporter), member 1	53945	ENSMUSG00000025993
Tnfaip3	NA	Tnfaip3	tumor necrosis factor, alpha-induced protein 3	21929	ENSMUSG00000019850
Npc1	NA	Npc1	Niemann Pick type C1	18145	ENSMUSG00000024413
Ncoa3	NA	Ncoa3	nuclear receptor coactivator 3	17979	ENSMUSG00000027678
Mc1r	NA	Mc1r	melanocortin 1 receptor	17199	ENSMUSG00000074037
Egfr	NA	Egfr	epidermal growth factor receptor	13649	ENSMUSG00000020122
Ifi30	NA	Ifi30	interferon gamma inducible protein 30	65972	ENSMUSG00000031838
F7	NA	F7	coagulation factor VII	14068	ENSMUSG00000031443
Mpo	NA	Mpo	myeloperoxidase	17523	ENSMUSG00000009350
Gpc1	NA	Gpc1	glypican 1	14733	ENSMUSG00000034220
Rps6kb1	NA	Rps6kb1	ribosomal protein S6 kinase, polypeptide 1	72508	ENSMUSG00000020516
Ighmbp2	NA	Ighmbp2	immunoglobulin mu binding protein 2	20589	NULL
Ddx58	NA	Ddx58	DEAD (Asp-Glu-Ala-Asp) box polypeptide 58	230073	ENSMUSG00000040296
Slc37a4	NA	Slc37a4	solute carrier family 37 (glucose-6-phosphate transporter), member 4	14385	ENSMUSG00000032114
F2rl2	NA	F2rl2	coagulation factor II (thrombin) receptor-like 2	14064	ENSMUSG00000021675
Ednrb	NA	Ednrb	endothelin receptor type B	13618	ENSMUSG00000022122
Gabbr1	NA	Gabbr1	gamma-aminobutyric acid (GABA) B receptor, 1	54393	ENSMUSG00000024462
Ctse	NA	Ctse	cathepsin E	13034	ENSMUSG00000004552
Atp7b	NA	Atp7b	ATPase, Cu++ transporting, beta polypeptide	11979	ENSMUSG00000006567
Clec7a	NA	Clec7a	C-type lectin domain family 7, member a	56644	ENSMUSG00000079293
Hexb	NA	Hexb	hexosaminidase B	15212	ENSMUSG00000021665
Fcgr1	NA	Fcgr1	Fc receptor, IgG, high affinity I	14129	ENSMUSG00000015947
Axl	NA	Axl	AXL receptor tyrosine kinase	26362	ENSMUSG00000002602
Nlrp3	NA	Nlrp3	NLR family, pyrin domain containing 3	216799	ENSMUSG00000032691
Prkch	NA	Prkch	protein kinase C, eta	18755	ENSMUSG00000021108
Plekha1	NA	Plekha1	pleckstrin homology domain containing, family A (phosphoinositide binding specific) member 1	101476	ENSMUSG00000040268
Cd38	NA	Cd38	CD38 antigen	12494	ENSMUSG00000029084
Ncl	NA	Ncl	nucleolin	17975	ENSMUSG00000026234
Il4ra	NA	Il4ra	interleukin 4 receptor, alpha	16190	ENSMUSG00000030748
Foxo3	NA	Foxo3	forkhead box O3	56484	ENSMUSG00000048756
Tsc22d3	NA	Tsc22d3	TSC22 domain family, member 3	14605	ENSMUSG00000031431
Foxp1	NA	Foxp1	forkhead box P1	108655	ENSMUSG00000030067
Vegfb	NA	Vegfb	vascular endothelial growth factor B	22340	ENSMUSG00000024962
Dock2	NA	Dock2	dedicator of cyto-kinesis 2	94176	ENSMUSG00000020143
Mmp8	NA	Mmp8	matrix metallopeptidase 8	17394	ENSMUSG00000005800
Chrna7	NA	Chrna7	cholinergic receptor, nicotinic, alpha polypeptide 7	11441	ENSMUSG00000030525
Ncf1	NA	Ncf1	neutrophil cytosolic factor 1	17969	ENSMUSG00000015950
Nr4a2	NA	Nr4a2	nuclear receptor subfamily 4, group A, member 2	18227	ENSMUSG00000026826
Atp7a	NA	Atp7a	ATPase, Cu++ transporting, alpha polypeptide	11977	ENSMUSG00000033792
Cebpb	NA	Cebpb	CCAAT/enhancer binding protein (C/EBP), beta	12608	ENSMUSG00000056501
Dgat1	NA	Dgat1	diacylglycerol O-acyltransferase 1	13350	ENSMUSG00000022555
Usf2	NA	Usf2	upstream transcription factor 2	22282	ENSMUSG00000058239
Kdr	NA	Kdr	kinase insert domain protein receptor	16542	ENSMUSG00000062960
Ddr1	NA	Ddr1	discoidin domain receptor family, member 1	12305	ENSMUSG00000003534
Slc27a4	NA	Slc27a4	solute carrier family 27 (fatty acid transporter), member 4	26569	ENSMUSG00000059316
Ctsh	NA	Ctsh	cathepsin H	13036	ENSMUSG00000032359
Cav1	NA	Cav1	caveolin 1, caveolae protein	12389	ENSMUSG00000007655
Col1a2	NA	Col1a2	collagen, type I, alpha 2	12843	ENSMUSG00000029661
Cdh5	NA	Cdh5	cadherin 5	12562	ENSMUSG00000031871
Hhex	NA	Hhex	hematopoietically expressed homeobox	15242	ENSMUSG00000024986
Lpl	NA	Lpl	lipoprotein lipase	16956	ENSMUSG00000015568
Fcgr3	NA	Fcgr3	Fc receptor, IgG, low affinity III	14131	ENSMUSG00000059498
Itga3	NA	Itga3	integrin alpha 3	16400	ENSMUSG00000001507
Csf1r	NA	Csf1r	colony stimulating factor 1 receptor	12978	ENSMUSG00000024621
Plcd3	NA	Plcd3	phospholipase C, delta 3	72469	ENSMUSG00000020937
Gtf2ird1	NA	Gtf2ird1	general transcription factor II I repeat domain-containing 1	57080	ENSMUSG00000023079
Gpi1	NA	Gpi1	glucose phosphate isomerase 1	14751	ENSMUSG00000036427
Nf1	NA	Nf1	neurofibromatosis 1	18015	ENSMUSG00000020716
Clu	NA	Clu	clusterin	12759	ENSMUSG00000022037
Akt1	NA	Akt1	thymoma viral proto-oncogene 1	11651	ENSMUSG00000001729
Ndst1	NA	Ndst1	N-deacetylase/N-sulfotransferase (heparan glucosaminyl) 1	15531	ENSMUSG00000054008
Ercc1	NA	Ercc1	excision repair cross-complementing rodent repair deficiency, complementation group 1	13870	ENSMUSG00000003549
Adra2b	NA	Adra2b	adrenergic receptor, alpha 2b	11552	ENSMUSG00000058620
Slc11a1	NA	Slc11a1	solute carrier family 11 (proton-coupled divalent metal ion transporters), member 1	18173	ENSMUSG00000026177
Aco1	NA	Aco1	aconitase 1	11428	ENSMUSG00000028405
Cd8a	NA	Cd8a	CD8 antigen, alpha chain	12525	ENSMUSG00000053977
Mpl	NA	Mpl	myeloproliferative leukemia virus oncogene	17480	ENSMUSG00000006389
Mc3r	NA	Mc3r	melanocortin 3 receptor	17201	ENSMUSG00000038537
P2rx7	NA	P2rx7	purinergic receptor P2X, ligand-gated ion channel, 7	18439	ENSMUSG00000029468
Apob	NA	Apob	apolipoprotein B	238055	ENSMUSG00000020609
Casp6	NA	Casp6	caspase 6	12368	ENSMUSG00000027997
Ogt	NA	Ogt	O-linked N-acetylglucosamine (GlcNAc) transferase (UDP-N-acetylglucosamine:polypeptide-N-acetylglucosaminyl transferase)	108155	ENSMUSG00000034160
Prkg1	NA	Prkg1	protein kinase, cGMP-dependent, type I	19091	ENSMUSG00000052920
Sepp1	NA	Sepp1	selenoprotein P, plasma, 1	20363	ENSMUSG00000064373
Bcl11a	NA	Bcl11a	B cell CLL/lymphoma 11A (zinc finger protein)	14025	ENSMUSG00000000861
Bcl11b	NA	Bcl11b	B cell leukemia/lymphoma 11B	58208	ENSMUSG00000048251
Hnrnpk	NA	Hnrnpk	heterogeneous nuclear ribonucleoprotein K	15387	ENSMUSG00000021546
Atp5a1	NA	Atp5a1	ATP synthase, H+ transporting, mitochondrial F1 complex, alpha subunit 1	11946	ENSMUSG00000025428
Cckbr	NA	Cckbr	cholecystokinin B receptor	12426	ENSMUSG00000030898
Gal	NA	Gal	galanin	14419	ENSMUSG00000024907
Alcam	NA	Alcam	activated leukocyte cell adhesion molecule	11658	ENSMUSG00000022636
Adora1	NA	Adora1	adenosine A1 receptor	11539	ENSMUSG00000042429
Slc5a3	NA	Slc5a3	solute carrier family 5 (inositol transporters), member 3	53881	ENSMUSG00000089774
Ppp3ca	NA	Ppp3ca	protein phosphatase 3, catalytic subunit, alpha isoform	19055	ENSMUSG00000028161
Lrpap1	NA	Lrpap1	low density lipoprotein receptor-related protein associated protein 1	16976	ENSMUSG00000029103
Unc93b1	NA	Unc93b1	unc-93 homolog B1 (C. elegans)	54445	ENSMUSG00000036908
Hgf	NA	Hgf	hepatocyte growth factor	15234	ENSMUSG00000028864
Whsc1	NA	Whsc1	Wolf-Hirschhorn syndrome candidate 1 (human)	107823	ENSMUSG00000057406
Dbh	NA	Dbh	dopamine beta hydroxylase	13166	ENSMUSG00000000889
Cxadr	NA	Cxadr	coxsackie virus and adenovirus receptor	13052	ENSMUSG00000022865
Ptger3	NA	Ptger3	prostaglandin E receptor 3 (subtype EP3)	19218	ENSMUSG00000040016
Apbb1	NA	Apbb1	amyloid beta (A4) precursor protein-binding, family B, member 1	11785	ENSMUSG00000037032
Cald1	NA	Cald1	caldesmon 1	109624	ENSMUSG00000029761
Tial1	NA	Tial1	Tia1 cytotoxic granule-associated RNA binding protein-like 1	21843	ENSMUSG00000030846
Apod	NA	Apod	apolipoprotein D	11815	ENSMUSG00000022548
Bcl10	NA	Bcl10	B cell leukemia/lymphoma 10	12042	ENSMUSG00000028191
Mb	NA	Mb	myoglobin	17189	ENSMUSG00000018893
Aspm	NA	Aspm	asp (abnormal spindle)-like, microcephaly associated (Drosophila)	12316	ENSMUSG00000033952
Tril	NA	Tril	TLR4 interactor with leucine-rich repeats	66873	ENSMUSG00000043496
Ptprf	NA	Ptprf	protein tyrosine phosphatase, receptor type, F	19268	ENSMUSG00000033295
Bcl2l11	NA	Bcl2l11	BCL2-like 11 (apoptosis facilitator)	12125	ENSMUSG00000027381
Fcer1g	NA	Fcer1g	Fc receptor, IgE, high affinity I, gamma polypeptide	14127	ENSMUSG00000058715
Tgfa	NA	Tgfa	transforming growth factor alpha	21802	ENSMUSG00000029999
Tek	NA	Tek	endothelial-specific receptor tyrosine kinase	21687	ENSMUSG00000006386
Bcl2l1	NA	Bcl2l1	BCL2-like 1	12048	ENSMUSG00000007659
Tgfbr1	NA	Tgfbr1	transforming growth factor, beta receptor I	21812	ENSMUSG00000007613
Esrra	NA	Esrra	estrogen related receptor, alpha	26379	ENSMUSG00000024955
Gas6	NA	Gas6	growth arrest specific 6	14456	ENSMUSG00000031451
Cyp1b1	NA	Cyp1b1	cytochrome P450, family 1, subfamily b, polypeptide 1	13078	ENSMUSG00000024087
Csf3	NA	Csf3	colony stimulating factor 3 (granulocyte)	12985	ENSMUSG00000038067
Tgfbr3	NA	Tgfbr3	transforming growth factor, beta receptor III	21814	ENSMUSG00000029287
Pafah1b1	NA	Pafah1b1	platelet-activating factor acetylhydrolase, isoform 1b, subunit 1	18472	ENSMUSG00000020745
Stc2	NA	Stc2	stanniocalcin 2	20856	ENSMUSG00000020303
Rora	NA	Rora	RAR-related orphan receptor alpha	19883	ENSMUSG00000032238
Prdx2	NA	Prdx2	peroxiredoxin 2	21672	ENSMUSG00000005161
Rapgef3	NA	Rapgef3	Rap guanine nucleotide exchange factor (GEF) 3	223864	ENSMUSG00000022469
Gh	NA	Gh	growth hormone	14599	ENSMUSG00000020713
Gmpr2	NA	Gmpr2	guanosine monophosphate reductase 2	105446	ENSMUSG00000002326
Aqp4	NA	Aqp4	aquaporin 4	11829	ENSMUSG00000024411
Pde4a	NA	Pde4a	phosphodiesterase 4A, cAMP specific	18577	ENSMUSG00000032177
Adam8	NA	Adam8	a disintegrin and metallopeptidase domain 8	11501	ENSMUSG00000025473
Pdlim5	NA	Pdlim5	PDZ and LIM domain 5	56376	ENSMUSG00000028273
Ext2	NA	Ext2	exostoses (multiple) 2	14043	ENSMUSG00000027198
Maf	NA	Maf	avian musculoaponeurotic fibrosarcoma (v-maf) AS42 oncogene homolog	17132	ENSMUSG00000055435
Ndp	NA	Ndp	Norrie disease (pseudoglioma) (human)	17986	ENSMUSG00000040138
Pik3r1	NA	Pik3r1	phosphatidylinositol 3-kinase, regulatory subunit, polypeptide 1 (p85 alpha)	18708	ENSMUSG00000041417
Adam17	NA	Adam17	a disintegrin and metallopeptidase domain 17	11491	ENSMUSG00000052593
Itga8	NA	Itga8	integrin alpha 8	241226	ENSMUSG00000026768
C9	NA	C9	complement component 9	12279	ENSMUSG00000022149
Tlr2	NA	Tlr2	toll-like receptor 2	24088	ENSMUSG00000027995
Hif1a	NA	Hif1a	hypoxia inducible factor 1, alpha subunit	15251	ENSMUSG00000021109
Tlr1	NA	Tlr1	toll-like receptor 1	21897	ENSMUSG00000044827
Myh9	NA	Myh9	myosin, heavy polypeptide 9, non-muscle	17886	ENSMUSG00000022443
Alox5ap	NA	Alox5ap	arachidonate 5-lipoxygenase activating protein	11690	ENSMUSG00000060063
Gnaq	NA	Gnaq	guanine nucleotide binding protein, alpha q polypeptide	14682	ENSMUSG00000024639
Entpd1	NA	Entpd1	ectonucleoside triphosphate diphosphohydrolase 1	12495	ENSMUSG00000048120
Atp6ap2	NA	Atp6ap2	ATPase, H+ transporting, lysosomal accessory protein 2	70495	ENSMUSG00000031007
Pebp1	NA	Pebp1	phosphatidylethanolamine binding protein 1	23980	ENSMUSG00000032959
Hopx	NA	Hopx	HOP homeobox	74318	ENSMUSG00000059325
Irak4	NA	Irak4	interleukin-1 receptor-associated kinase 4	266632	ENSMUSG00000059883
Traf6	NA	Traf6	TNF receptor-associated factor 6	22034	ENSMUSG00000027164
Fbn1	NA	Fbn1	fibrillin 1	14118	ENSMUSG00000027204
Hc	NA	Hc	hemolytic complement	15139	ENSMUSG00000026874
Vav1	NA	Vav1	vav 1 oncogene	22324	ENSMUSG00000034116
Flt1	NA	Flt1	FMS-like tyrosine kinase 1	14254	ENSMUSG00000029648
Asph	NA	Asph	aspartate-beta-hydroxylase	65973	ENSMUSG00000028207
Ephb6	NA	Ephb6	Eph receptor B6	13848	ENSMUSG00000029869
Ctf1	NA	Ctf1	cardiotrophin 1	13019	ENSMUSG00000042340
Rac2	NA	Rac2	RAS-related C3 botulinum substrate 2	19354	ENSMUSG00000033220
Por	NA	Por	P450 (cytochrome) oxidoreductase	18984	ENSMUSG00000005514
Satb1	NA	Satb1	special AT-rich sequence binding protein 1	20230	ENSMUSG00000023927
Tspan8	NA	Tspan8	tetraspanin 8	216350	ENSMUSG00000034127
P2ry12	NA	P2ry12	purinergic receptor P2Y, G-protein coupled 12	70839	ENSMUSG00000036353
Prss2	NA	Prss2	protease, serine, 2	22072	ENSMUSG00000057163
Soat1	NA	Soat1	sterol O-acyltransferase 1	20652	ENSMUSG00000026600
Elk3	NA	Elk3	ELK3, member of ETS oncogene family	13713	ENSMUSG00000008398
Inpp5d	NA	Inpp5d	inositol polyphosphate-5-phosphatase D	16331	ENSMUSG00000026288
Stat3	NA	Stat3	signal transducer and activator of transcription 3	20848	ENSMUSG00000004040
Tnfrsf11a	NA	Tnfrsf11a	tumor necrosis factor receptor superfamily, member 11a	21934	ENSMUSG00000026321
Plat	NA	Plat	plasminogen activator, tissue	18791	ENSMUSG00000031538
Nr1h2	NA	Nr1h2	nuclear receptor subfamily 1, group H, member 2	22260	ENSMUSG00000060601
Asah1	NA	Asah1	N-acylsphingosine amidohydrolase 1	11886	ENSMUSG00000031591
Nmu	NA	Nmu	neuromedin U	56183	ENSMUSG00000029236
Fech	NA	Fech	ferrochelatase	14151	ENSMUSG00000024588
Mapk1	NA	Mapk1	mitogen-activated protein kinase 1	26413	ENSMUSG00000063358
Nphs1	NA	Nphs1	nephrosis 1 homolog, nephrin (human)	54631	ENSMUSG00000006649
Il18	NA	Il18	interleukin 18	16173	ENSMUSG00000039217
Ptgdr	NA	Ptgdr	prostaglandin D receptor	19214	ENSMUSG00000071489
Dst	NA	Dst	dystonin	13518	ENSMUSG00000026131
Ctss	NA	Ctss	cathepsin S	13040	ENSMUSG00000038642
Ndufs4	NA	Ndufs4	NADH dehydrogenase (ubiquinone) Fe-S protein 4	17993	ENSMUSG00000021764
Zeb1	NA	Zeb1	zinc finger E-box binding homeobox 1	21417	ENSMUSG00000024238
Mtap1b	NA	Mtap1b	microtubule-associated protein 1B	17755	ENSMUSG00000052727
Casp8	NA	Casp8	caspase 8	12370	ENSMUSG00000026029
Pde4b	NA	Pde4b	phosphodiesterase 4B, cAMP specific	18578	ENSMUSG00000028525
Frzb	NA	Frzb	frizzled-related protein	20378	ENSMUSG00000027004
Nfkbil1	NA	Nfkbil1	nuclear factor of kappa light polypeptide gene enhancer in B cells inhibitor like 1	18038	ENSMUSG00000042419
Eng	NA	Eng	endoglin	13805	ENSMUSG00000026814
Il20	NA	Il20	interleukin 20	58181	ENSMUSG00000026416
biological process	multicellular organismal process	GO:0032501
C=4287;O=224;E=101.64;R=2.20;rawP=8.96e-40;adjP=6.49e-37
C3ar1	NA	C3ar1	complement component 3a receptor 1	12267	ENSMUSG00000040552
Grn	NA	Grn	granulin	14824	ENSMUSG00000034708
Cd14	NA	Cd14	CD14 antigen	12475	ENSMUSG00000051439
Itgb5	NA	Itgb5	integrin beta 5	16419	ENSMUSG00000022817
Cd28	NA	Cd28	CD28 antigen	12487	ENSMUSG00000026012
Tnfsf8	NA	Tnfsf8	tumor necrosis factor (ligand) superfamily, member 8	21949	ENSMUSG00000028362
Spint1	NA	Spint1	serine protease inhibitor, Kunitz type 1	20732	ENSMUSG00000027315
Cln8	NA	Cln8	ceroid-lipofuscinosis, neuronal 8	26889	ENSMUSG00000026317
Tlr5	NA	Tlr5	toll-like receptor 5	53791	ENSMUSG00000079164
Ptprj	NA	Ptprj	protein tyrosine phosphatase, receptor type, J	19271	ENSMUSG00000025314
Esr1	NA	Esr1	estrogen receptor 1 (alpha)	13982	ENSMUSG00000019768
Mapk8ip3	NA	Mapk8ip3	mitogen-activated protein kinase 8 interacting protein 3	30957	ENSMUSG00000024163
Mib1	NA	Mib1	mindbomb homolog 1 (Drosophila)	225164	ENSMUSG00000024294
Mgea5	NA	Mgea5	meningioma expressed antigen 5 (hyaluronidase)	76055	ENSMUSG00000025220
Pik3ca	NA	Pik3ca	phosphatidylinositol 3-kinase, catalytic, alpha polypeptide	18706	ENSMUSG00000027665
Ghr	NA	Ghr	growth hormone receptor	14600	ENSMUSG00000055737
Bcl2	NA	Bcl2	B cell leukemia/lymphoma 2	12043	ENSMUSG00000057329
Sparc	NA	Sparc	secreted acidic cysteine rich glycoprotein	20692	ENSMUSG00000018593
Igf1r	NA	Igf1r	insulin-like growth factor I receptor	16001	ENSMUSG00000005533
Aif1	NA	Aif1	allograft inflammatory factor 1	11629	ENSMUSG00000024397
Dhcr24	NA	Dhcr24	24-dehydrocholesterol reductase	74754	ENSMUSG00000034926
Pik3cg	NA	Pik3cg	phosphoinositide-3-kinase, catalytic, gamma polypeptide	30955	ENSMUSG00000020573
Msr1	NA	Msr1	macrophage scavenger receptor 1	20288	ENSMUSG00000025044
Lamp1	NA	Lamp1	lysosomal-associated membrane protein 1	16783	ENSMUSG00000031447
Il6ra	NA	Il6ra	interleukin 6 receptor, alpha	16194	ENSMUSG00000027947
Adrbk1	NA	Adrbk1	adrenergic receptor kinase, beta 1	110355	ENSMUSG00000024858
Mgll	NA	Mgll	monoglyceride lipase	23945	ENSMUSG00000033174
Tgfbr2	NA	Tgfbr2	transforming growth factor, beta receptor II	21813	ENSMUSG00000032440
Hpse	NA	Hpse	heparanase	15442	ENSMUSG00000035273
Atp2b2	NA	Atp2b2	ATPase, Ca++ transporting, plasma membrane 2	11941	ENSMUSG00000030302
Lifr	NA	Lifr	leukemia inhibitory factor receptor	16880	ENSMUSG00000054263
Kit	NA	Kit	kit oncogene	16590	ENSMUSG00000005672
Map2k1	NA	Map2k1	mitogen-activated protein kinase kinase 1	26395	ENSMUSG00000004936
Sod2	NA	Sod2	superoxide dismutase 2, mitochondrial	20656	ENSMUSG00000006818
Sorl1	NA	Sorl1	sortilin-related receptor, LDLR class A repeats-containing	20660	ENSMUSG00000049313
Scn8a	NA	Scn8a	sodium channel, voltage-gated, type VIII, alpha	20273	ENSMUSG00000023033
Casp3	NA	Casp3	caspase 3	12367	ENSMUSG00000031628
Bdnf	NA	Bdnf	brain derived neurotrophic factor	12064	ENSMUSG00000048482
Rag1	NA	Rag1	recombination activating gene 1	19373	ENSMUSG00000061311
Gclm	NA	Gclm	glutamate-cysteine ligase, modifier subunit	14630	ENSMUSG00000028124
Dad1	NA	Dad1	defender against cell death 1	13135	ENSMUSG00000022174
Nfkb1	NA	Nfkb1	nuclear factor of kappa light polypeptide gene enhancer in B cells 1, p105	18033	ENSMUSG00000028163
Mmp2	NA	Mmp2	matrix metallopeptidase 2	17390	ENSMUSG00000031740
Slc30a1	NA	Slc30a1	solute carrier family 30 (zinc transporter), member 1	22782	ENSMUSG00000037434
Pde3b	NA	Pde3b	phosphodiesterase 3B, cGMP-inhibited	18576	ENSMUSG00000030671
Slc40a1	NA	Slc40a1	solute carrier family 40 (iron-regulated transporter), member 1	53945	ENSMUSG00000025993
Tnfaip3	NA	Tnfaip3	tumor necrosis factor, alpha-induced protein 3	21929	ENSMUSG00000019850
Npc1	NA	Npc1	Niemann Pick type C1	18145	ENSMUSG00000024413
Ncoa3	NA	Ncoa3	nuclear receptor coactivator 3	17979	ENSMUSG00000027678
Mc1r	NA	Mc1r	melanocortin 1 receptor	17199	ENSMUSG00000074037
Egfr	NA	Egfr	epidermal growth factor receptor	13649	ENSMUSG00000020122
Ifi30	NA	Ifi30	interferon gamma inducible protein 30	65972	ENSMUSG00000031838
F7	NA	F7	coagulation factor VII	14068	ENSMUSG00000031443
Mpo	NA	Mpo	myeloperoxidase	17523	ENSMUSG00000009350
Gpc1	NA	Gpc1	glypican 1	14733	ENSMUSG00000034220
Rps6kb1	NA	Rps6kb1	ribosomal protein S6 kinase, polypeptide 1	72508	ENSMUSG00000020516
Ighmbp2	NA	Ighmbp2	immunoglobulin mu binding protein 2	20589	NULL
Ddx58	NA	Ddx58	DEAD (Asp-Glu-Ala-Asp) box polypeptide 58	230073	ENSMUSG00000040296
Slc37a4	NA	Slc37a4	solute carrier family 37 (glucose-6-phosphate transporter), member 4	14385	ENSMUSG00000032114
F2rl2	NA	F2rl2	coagulation factor II (thrombin) receptor-like 2	14064	ENSMUSG00000021675
Ednrb	NA	Ednrb	endothelin receptor type B	13618	ENSMUSG00000022122
Gabbr1	NA	Gabbr1	gamma-aminobutyric acid (GABA) B receptor, 1	54393	ENSMUSG00000024462
Ctse	NA	Ctse	cathepsin E	13034	ENSMUSG00000004552
Atp7b	NA	Atp7b	ATPase, Cu++ transporting, beta polypeptide	11979	ENSMUSG00000006567
Clec7a	NA	Clec7a	C-type lectin domain family 7, member a	56644	ENSMUSG00000079293
Hexb	NA	Hexb	hexosaminidase B	15212	ENSMUSG00000021665
Fcgr1	NA	Fcgr1	Fc receptor, IgG, high affinity I	14129	ENSMUSG00000015947
Axl	NA	Axl	AXL receptor tyrosine kinase	26362	ENSMUSG00000002602
Nlrp3	NA	Nlrp3	NLR family, pyrin domain containing 3	216799	ENSMUSG00000032691
Prkch	NA	Prkch	protein kinase C, eta	18755	ENSMUSG00000021108
Plekha1	NA	Plekha1	pleckstrin homology domain containing, family A (phosphoinositide binding specific) member 1	101476	ENSMUSG00000040268
Cd38	NA	Cd38	CD38 antigen	12494	ENSMUSG00000029084
Ncl	NA	Ncl	nucleolin	17975	ENSMUSG00000026234
Il4ra	NA	Il4ra	interleukin 4 receptor, alpha	16190	ENSMUSG00000030748
Foxo3	NA	Foxo3	forkhead box O3	56484	ENSMUSG00000048756
Tsc22d3	NA	Tsc22d3	TSC22 domain family, member 3	14605	ENSMUSG00000031431
Foxp1	NA	Foxp1	forkhead box P1	108655	ENSMUSG00000030067
Vegfb	NA	Vegfb	vascular endothelial growth factor B	22340	ENSMUSG00000024962
Dock2	NA	Dock2	dedicator of cyto-kinesis 2	94176	ENSMUSG00000020143
Mmp8	NA	Mmp8	matrix metallopeptidase 8	17394	ENSMUSG00000005800
Chrna7	NA	Chrna7	cholinergic receptor, nicotinic, alpha polypeptide 7	11441	ENSMUSG00000030525
Ncf1	NA	Ncf1	neutrophil cytosolic factor 1	17969	ENSMUSG00000015950
Nr4a2	NA	Nr4a2	nuclear receptor subfamily 4, group A, member 2	18227	ENSMUSG00000026826
Atp7a	NA	Atp7a	ATPase, Cu++ transporting, alpha polypeptide	11977	ENSMUSG00000033792
Cebpb	NA	Cebpb	CCAAT/enhancer binding protein (C/EBP), beta	12608	ENSMUSG00000056501
Dgat1	NA	Dgat1	diacylglycerol O-acyltransferase 1	13350	ENSMUSG00000022555
Usf2	NA	Usf2	upstream transcription factor 2	22282	ENSMUSG00000058239
Kdr	NA	Kdr	kinase insert domain protein receptor	16542	ENSMUSG00000062960
Ddr1	NA	Ddr1	discoidin domain receptor family, member 1	12305	ENSMUSG00000003534
Slc27a4	NA	Slc27a4	solute carrier family 27 (fatty acid transporter), member 4	26569	ENSMUSG00000059316
Ctsh	NA	Ctsh	cathepsin H	13036	ENSMUSG00000032359
Cav1	NA	Cav1	caveolin 1, caveolae protein	12389	ENSMUSG00000007655
Col1a2	NA	Col1a2	collagen, type I, alpha 2	12843	ENSMUSG00000029661
Cdh5	NA	Cdh5	cadherin 5	12562	ENSMUSG00000031871
Hhex	NA	Hhex	hematopoietically expressed homeobox	15242	ENSMUSG00000024986
Lpl	NA	Lpl	lipoprotein lipase	16956	ENSMUSG00000015568
Fcgr3	NA	Fcgr3	Fc receptor, IgG, low affinity III	14131	ENSMUSG00000059498
Itga3	NA	Itga3	integrin alpha 3	16400	ENSMUSG00000001507
Csf1r	NA	Csf1r	colony stimulating factor 1 receptor	12978	ENSMUSG00000024621
Plcd3	NA	Plcd3	phospholipase C, delta 3	72469	ENSMUSG00000020937
Gtf2ird1	NA	Gtf2ird1	general transcription factor II I repeat domain-containing 1	57080	ENSMUSG00000023079
Gpi1	NA	Gpi1	glucose phosphate isomerase 1	14751	ENSMUSG00000036427
Nf1	NA	Nf1	neurofibromatosis 1	18015	ENSMUSG00000020716
Clu	NA	Clu	clusterin	12759	ENSMUSG00000022037
Akt1	NA	Akt1	thymoma viral proto-oncogene 1	11651	ENSMUSG00000001729
Ndst1	NA	Ndst1	N-deacetylase/N-sulfotransferase (heparan glucosaminyl) 1	15531	ENSMUSG00000054008
Ercc1	NA	Ercc1	excision repair cross-complementing rodent repair deficiency, complementation group 1	13870	ENSMUSG00000003549
Adra2b	NA	Adra2b	adrenergic receptor, alpha 2b	11552	ENSMUSG00000058620
Slc11a1	NA	Slc11a1	solute carrier family 11 (proton-coupled divalent metal ion transporters), member 1	18173	ENSMUSG00000026177
Aco1	NA	Aco1	aconitase 1	11428	ENSMUSG00000028405
Cd8a	NA	Cd8a	CD8 antigen, alpha chain	12525	ENSMUSG00000053977
Mpl	NA	Mpl	myeloproliferative leukemia virus oncogene	17480	ENSMUSG00000006389
Mc3r	NA	Mc3r	melanocortin 3 receptor	17201	ENSMUSG00000038537
P2rx7	NA	P2rx7	purinergic receptor P2X, ligand-gated ion channel, 7	18439	ENSMUSG00000029468
Apob	NA	Apob	apolipoprotein B	238055	ENSMUSG00000020609
Casp6	NA	Casp6	caspase 6	12368	ENSMUSG00000027997
Ogt	NA	Ogt	O-linked N-acetylglucosamine (GlcNAc) transferase (UDP-N-acetylglucosamine:polypeptide-N-acetylglucosaminyl transferase)	108155	ENSMUSG00000034160
Prkg1	NA	Prkg1	protein kinase, cGMP-dependent, type I	19091	ENSMUSG00000052920
Sepp1	NA	Sepp1	selenoprotein P, plasma, 1	20363	ENSMUSG00000064373
Bcl11a	NA	Bcl11a	B cell CLL/lymphoma 11A (zinc finger protein)	14025	ENSMUSG00000000861
Bcl11b	NA	Bcl11b	B cell leukemia/lymphoma 11B	58208	ENSMUSG00000048251
Hnrnpk	NA	Hnrnpk	heterogeneous nuclear ribonucleoprotein K	15387	ENSMUSG00000021546
Atp5a1	NA	Atp5a1	ATP synthase, H+ transporting, mitochondrial F1 complex, alpha subunit 1	11946	ENSMUSG00000025428
Cckbr	NA	Cckbr	cholecystokinin B receptor	12426	ENSMUSG00000030898
Gal	NA	Gal	galanin	14419	ENSMUSG00000024907
Alcam	NA	Alcam	activated leukocyte cell adhesion molecule	11658	ENSMUSG00000022636
Adora1	NA	Adora1	adenosine A1 receptor	11539	ENSMUSG00000042429
Slc5a3	NA	Slc5a3	solute carrier family 5 (inositol transporters), member 3	53881	ENSMUSG00000089774
Ppp3ca	NA	Ppp3ca	protein phosphatase 3, catalytic subunit, alpha isoform	19055	ENSMUSG00000028161
Lrpap1	NA	Lrpap1	low density lipoprotein receptor-related protein associated protein 1	16976	ENSMUSG00000029103
Unc93b1	NA	Unc93b1	unc-93 homolog B1 (C. elegans)	54445	ENSMUSG00000036908
Hgf	NA	Hgf	hepatocyte growth factor	15234	ENSMUSG00000028864
Whsc1	NA	Whsc1	Wolf-Hirschhorn syndrome candidate 1 (human)	107823	ENSMUSG00000057406
Dbh	NA	Dbh	dopamine beta hydroxylase	13166	ENSMUSG00000000889
Cxadr	NA	Cxadr	coxsackie virus and adenovirus receptor	13052	ENSMUSG00000022865
Ptger3	NA	Ptger3	prostaglandin E receptor 3 (subtype EP3)	19218	ENSMUSG00000040016
Apbb1	NA	Apbb1	amyloid beta (A4) precursor protein-binding, family B, member 1	11785	ENSMUSG00000037032
Cald1	NA	Cald1	caldesmon 1	109624	ENSMUSG00000029761
Tial1	NA	Tial1	Tia1 cytotoxic granule-associated RNA binding protein-like 1	21843	ENSMUSG00000030846
Apod	NA	Apod	apolipoprotein D	11815	ENSMUSG00000022548
Bcl10	NA	Bcl10	B cell leukemia/lymphoma 10	12042	ENSMUSG00000028191
Mb	NA	Mb	myoglobin	17189	ENSMUSG00000018893
Aspm	NA	Aspm	asp (abnormal spindle)-like, microcephaly associated (Drosophila)	12316	ENSMUSG00000033952
Tril	NA	Tril	TLR4 interactor with leucine-rich repeats	66873	ENSMUSG00000043496
Ptprf	NA	Ptprf	protein tyrosine phosphatase, receptor type, F	19268	ENSMUSG00000033295
Bcl2l11	NA	Bcl2l11	BCL2-like 11 (apoptosis facilitator)	12125	ENSMUSG00000027381
Fcer1g	NA	Fcer1g	Fc receptor, IgE, high affinity I, gamma polypeptide	14127	ENSMUSG00000058715
Tgfa	NA	Tgfa	transforming growth factor alpha	21802	ENSMUSG00000029999
Tek	NA	Tek	endothelial-specific receptor tyrosine kinase	21687	ENSMUSG00000006386
Bcl2l1	NA	Bcl2l1	BCL2-like 1	12048	ENSMUSG00000007659
Tgfbr1	NA	Tgfbr1	transforming growth factor, beta receptor I	21812	ENSMUSG00000007613
Esrra	NA	Esrra	estrogen related receptor, alpha	26379	ENSMUSG00000024955
Gas6	NA	Gas6	growth arrest specific 6	14456	ENSMUSG00000031451
Cyp1b1	NA	Cyp1b1	cytochrome P450, family 1, subfamily b, polypeptide 1	13078	ENSMUSG00000024087
Csf3	NA	Csf3	colony stimulating factor 3 (granulocyte)	12985	ENSMUSG00000038067
Tgfbr3	NA	Tgfbr3	transforming growth factor, beta receptor III	21814	ENSMUSG00000029287
Pafah1b1	NA	Pafah1b1	platelet-activating factor acetylhydrolase, isoform 1b, subunit 1	18472	ENSMUSG00000020745
Stc2	NA	Stc2	stanniocalcin 2	20856	ENSMUSG00000020303
Rora	NA	Rora	RAR-related orphan receptor alpha	19883	ENSMUSG00000032238
Prdx2	NA	Prdx2	peroxiredoxin 2	21672	ENSMUSG00000005161
Rapgef3	NA	Rapgef3	Rap guanine nucleotide exchange factor (GEF) 3	223864	ENSMUSG00000022469
Gh	NA	Gh	growth hormone	14599	ENSMUSG00000020713
Gmpr2	NA	Gmpr2	guanosine monophosphate reductase 2	105446	ENSMUSG00000002326
Aqp4	NA	Aqp4	aquaporin 4	11829	ENSMUSG00000024411
Pde4a	NA	Pde4a	phosphodiesterase 4A, cAMP specific	18577	ENSMUSG00000032177
Adam8	NA	Adam8	a disintegrin and metallopeptidase domain 8	11501	ENSMUSG00000025473
Pdlim5	NA	Pdlim5	PDZ and LIM domain 5	56376	ENSMUSG00000028273
Ext2	NA	Ext2	exostoses (multiple) 2	14043	ENSMUSG00000027198
Maf	NA	Maf	avian musculoaponeurotic fibrosarcoma (v-maf) AS42 oncogene homolog	17132	ENSMUSG00000055435
Ndp	NA	Ndp	Norrie disease (pseudoglioma) (human)	17986	ENSMUSG00000040138
Pik3r1	NA	Pik3r1	phosphatidylinositol 3-kinase, regulatory subunit, polypeptide 1 (p85 alpha)	18708	ENSMUSG00000041417
Adam17	NA	Adam17	a disintegrin and metallopeptidase domain 17	11491	ENSMUSG00000052593
Itga8	NA	Itga8	integrin alpha 8	241226	ENSMUSG00000026768
C9	NA	C9	complement component 9	12279	ENSMUSG00000022149
Tlr2	NA	Tlr2	toll-like receptor 2	24088	ENSMUSG00000027995
Hif1a	NA	Hif1a	hypoxia inducible factor 1, alpha subunit	15251	ENSMUSG00000021109
Tlr1	NA	Tlr1	toll-like receptor 1	21897	ENSMUSG00000044827
Myh9	NA	Myh9	myosin, heavy polypeptide 9, non-muscle	17886	ENSMUSG00000022443
Alox5ap	NA	Alox5ap	arachidonate 5-lipoxygenase activating protein	11690	ENSMUSG00000060063
Gnaq	NA	Gnaq	guanine nucleotide binding protein, alpha q polypeptide	14682	ENSMUSG00000024639
Entpd1	NA	Entpd1	ectonucleoside triphosphate diphosphohydrolase 1	12495	ENSMUSG00000048120
Atp6ap2	NA	Atp6ap2	ATPase, H+ transporting, lysosomal accessory protein 2	70495	ENSMUSG00000031007
Pebp1	NA	Pebp1	phosphatidylethanolamine binding protein 1	23980	ENSMUSG00000032959
Hopx	NA	Hopx	HOP homeobox	74318	ENSMUSG00000059325
Irak4	NA	Irak4	interleukin-1 receptor-associated kinase 4	266632	ENSMUSG00000059883
Traf6	NA	Traf6	TNF receptor-associated factor 6	22034	ENSMUSG00000027164
Fbn1	NA	Fbn1	fibrillin 1	14118	ENSMUSG00000027204
Hc	NA	Hc	hemolytic complement	15139	ENSMUSG00000026874
Vav1	NA	Vav1	vav 1 oncogene	22324	ENSMUSG00000034116
Flt1	NA	Flt1	FMS-like tyrosine kinase 1	14254	ENSMUSG00000029648
Asph	NA	Asph	aspartate-beta-hydroxylase	65973	ENSMUSG00000028207
Ephb6	NA	Ephb6	Eph receptor B6	13848	ENSMUSG00000029869
Ctf1	NA	Ctf1	cardiotrophin 1	13019	ENSMUSG00000042340
Rac2	NA	Rac2	RAS-related C3 botulinum substrate 2	19354	ENSMUSG00000033220
Por	NA	Por	P450 (cytochrome) oxidoreductase	18984	ENSMUSG00000005514
Satb1	NA	Satb1	special AT-rich sequence binding protein 1	20230	ENSMUSG00000023927
Tspan8	NA	Tspan8	tetraspanin 8	216350	ENSMUSG00000034127
P2ry12	NA	P2ry12	purinergic receptor P2Y, G-protein coupled 12	70839	ENSMUSG00000036353
Prss2	NA	Prss2	protease, serine, 2	22072	ENSMUSG00000057163
Soat1	NA	Soat1	sterol O-acyltransferase 1	20652	ENSMUSG00000026600
Elk3	NA	Elk3	ELK3, member of ETS oncogene family	13713	ENSMUSG00000008398
Inpp5d	NA	Inpp5d	inositol polyphosphate-5-phosphatase D	16331	ENSMUSG00000026288
Stat3	NA	Stat3	signal transducer and activator of transcription 3	20848	ENSMUSG00000004040
Tnfrsf11a	NA	Tnfrsf11a	tumor necrosis factor receptor superfamily, member 11a	21934	ENSMUSG00000026321
Plat	NA	Plat	plasminogen activator, tissue	18791	ENSMUSG00000031538
Nr1h2	NA	Nr1h2	nuclear receptor subfamily 1, group H, member 2	22260	ENSMUSG00000060601
Asah1	NA	Asah1	N-acylsphingosine amidohydrolase 1	11886	ENSMUSG00000031591
Nmu	NA	Nmu	neuromedin U	56183	ENSMUSG00000029236
Fech	NA	Fech	ferrochelatase	14151	ENSMUSG00000024588
Mapk1	NA	Mapk1	mitogen-activated protein kinase 1	26413	ENSMUSG00000063358
Nphs1	NA	Nphs1	nephrosis 1 homolog, nephrin (human)	54631	ENSMUSG00000006649
Il18	NA	Il18	interleukin 18	16173	ENSMUSG00000039217
Ptgdr	NA	Ptgdr	prostaglandin D receptor	19214	ENSMUSG00000071489
Dst	NA	Dst	dystonin	13518	ENSMUSG00000026131
Ctss	NA	Ctss	cathepsin S	13040	ENSMUSG00000038642
Ndufs4	NA	Ndufs4	NADH dehydrogenase (ubiquinone) Fe-S protein 4	17993	ENSMUSG00000021764
Zeb1	NA	Zeb1	zinc finger E-box binding homeobox 1	21417	ENSMUSG00000024238
Mtap1b	NA	Mtap1b	microtubule-associated protein 1B	17755	ENSMUSG00000052727
Casp8	NA	Casp8	caspase 8	12370	ENSMUSG00000026029
Pde4b	NA	Pde4b	phosphodiesterase 4B, cAMP specific	18578	ENSMUSG00000028525
Frzb	NA	Frzb	frizzled-related protein	20378	ENSMUSG00000027004
Nfkbil1	NA	Nfkbil1	nuclear factor of kappa light polypeptide gene enhancer in B cells inhibitor like 1	18038	ENSMUSG00000042419
Eng	NA	Eng	endoglin	13805	ENSMUSG00000026814
Il20	NA	Il20	interleukin 20	58181	ENSMUSG00000026416
biological process	response to chemical stimulus	GO:0042221
C=1778;O=139;E=42.15;R=3.30;rawP=1.17e-39;adjP=6.78e-37
C3ar1	NA	C3ar1	complement component 3a receptor 1	12267	ENSMUSG00000040552
Grn	NA	Grn	granulin	14824	ENSMUSG00000034708
Cd14	NA	Cd14	CD14 antigen	12475	ENSMUSG00000051439
Ptprj	NA	Ptprj	protein tyrosine phosphatase, receptor type, J	19271	ENSMUSG00000025314
Esr1	NA	Esr1	estrogen receptor 1 (alpha)	13982	ENSMUSG00000019768
Mapk8ip3	NA	Mapk8ip3	mitogen-activated protein kinase 8 interacting protein 3	30957	ENSMUSG00000024163
Ghr	NA	Ghr	growth hormone receptor	14600	ENSMUSG00000055737
Bcl2	NA	Bcl2	B cell leukemia/lymphoma 2	12043	ENSMUSG00000057329
Srd5a1	NA	Srd5a1	steroid 5 alpha-reductase 1	78925	ENSMUSG00000021594
Sparc	NA	Sparc	secreted acidic cysteine rich glycoprotein	20692	ENSMUSG00000018593
Aif1	NA	Aif1	allograft inflammatory factor 1	11629	ENSMUSG00000024397
Pik3cg	NA	Pik3cg	phosphoinositide-3-kinase, catalytic, gamma polypeptide	30955	ENSMUSG00000020573
Il6ra	NA	Il6ra	interleukin 6 receptor, alpha	16194	ENSMUSG00000027947
Adrbk1	NA	Adrbk1	adrenergic receptor kinase, beta 1	110355	ENSMUSG00000024858
Tgfbr2	NA	Tgfbr2	transforming growth factor, beta receptor II	21813	ENSMUSG00000032440
Lifr	NA	Lifr	leukemia inhibitory factor receptor	16880	ENSMUSG00000054263
Kit	NA	Kit	kit oncogene	16590	ENSMUSG00000005672
Map2k1	NA	Map2k1	mitogen-activated protein kinase kinase 1	26395	ENSMUSG00000004936
Sod2	NA	Sod2	superoxide dismutase 2, mitochondrial	20656	ENSMUSG00000006818
Scn8a	NA	Scn8a	sodium channel, voltage-gated, type VIII, alpha	20273	ENSMUSG00000023033
Casp3	NA	Casp3	caspase 3	12367	ENSMUSG00000031628
Pemt	NA	Pemt	phosphatidylethanolamine N-methyltransferase	18618	ENSMUSG00000000301
Bdnf	NA	Bdnf	brain derived neurotrophic factor	12064	ENSMUSG00000048482
Gclm	NA	Gclm	glutamate-cysteine ligase, modifier subunit	14630	ENSMUSG00000028124
Irg1	NA	Irg1	immunoresponsive gene 1	16365	ENSMUSG00000022126
Mmp2	NA	Mmp2	matrix metallopeptidase 2	17390	ENSMUSG00000031740
Slc30a1	NA	Slc30a1	solute carrier family 30 (zinc transporter), member 1	22782	ENSMUSG00000037434
Tnfaip3	NA	Tnfaip3	tumor necrosis factor, alpha-induced protein 3	21929	ENSMUSG00000019850
Npc1	NA	Npc1	Niemann Pick type C1	18145	ENSMUSG00000024413
Egfr	NA	Egfr	epidermal growth factor receptor	13649	ENSMUSG00000020122
F7	NA	F7	coagulation factor VII	14068	ENSMUSG00000031443
Mpo	NA	Mpo	myeloperoxidase	17523	ENSMUSG00000009350
Ccl8	NA	Ccl8	chemokine (C-C motif) ligand 8	20307	ENSMUSG00000009185
Gpc1	NA	Gpc1	glypican 1	14733	ENSMUSG00000034220
Ptpn2	NA	Ptpn2	protein tyrosine phosphatase, non-receptor type 2	19255	ENSMUSG00000024539
Rps6kb1	NA	Rps6kb1	ribosomal protein S6 kinase, polypeptide 1	72508	ENSMUSG00000020516
Ddx58	NA	Ddx58	DEAD (Asp-Glu-Ala-Asp) box polypeptide 58	230073	ENSMUSG00000040296
Slc37a4	NA	Slc37a4	solute carrier family 37 (glucose-6-phosphate transporter), member 4	14385	ENSMUSG00000032114
Gsto1	NA	Gsto1	glutathione S-transferase omega 1	14873	ENSMUSG00000025068
Ednrb	NA	Ednrb	endothelin receptor type B	13618	ENSMUSG00000022122
Atp7b	NA	Atp7b	ATPase, Cu++ transporting, beta polypeptide	11979	ENSMUSG00000006567
Clec7a	NA	Clec7a	C-type lectin domain family 7, member a	56644	ENSMUSG00000079293
Axl	NA	Axl	AXL receptor tyrosine kinase	26362	ENSMUSG00000002602
Trpm6	NA	Trpm6	transient receptor potential cation channel, subfamily M, member 6	225997	ENSMUSG00000024727
Smpd1	NA	Smpd1	sphingomyelin phosphodiesterase 1, acid lysosomal	20597	ENSMUSG00000037049
Ptger1	NA	Ptger1	prostaglandin E receptor 1 (subtype EP1)	19216	ENSMUSG00000019464
Prdx1	NA	Prdx1	peroxiredoxin 1	18477	ENSMUSG00000028691
Plekha1	NA	Plekha1	pleckstrin homology domain containing, family A (phosphoinositide binding specific) member 1	101476	ENSMUSG00000040268
Cd38	NA	Cd38	CD38 antigen	12494	ENSMUSG00000029084
Foxp1	NA	Foxp1	forkhead box P1	108655	ENSMUSG00000030067
Ahcy	NA	Ahcy	S-adenosylhomocysteine hydrolase	269378	ENSMUSG00000027597
Vegfb	NA	Vegfb	vascular endothelial growth factor B	22340	ENSMUSG00000024962
Dock2	NA	Dock2	dedicator of cyto-kinesis 2	94176	ENSMUSG00000020143
Chrna7	NA	Chrna7	cholinergic receptor, nicotinic, alpha polypeptide 7	11441	ENSMUSG00000030525
Nr4a2	NA	Nr4a2	nuclear receptor subfamily 4, group A, member 2	18227	ENSMUSG00000026826
Ccl9	NA	Ccl9	chemokine (C-C motif) ligand 9	20308	ENSMUSG00000019122
Cebpb	NA	Cebpb	CCAAT/enhancer binding protein (C/EBP), beta	12608	ENSMUSG00000056501
Atp7a	NA	Atp7a	ATPase, Cu++ transporting, alpha polypeptide	11977	ENSMUSG00000033792
Gpd1	NA	Gpd1	glycerol-3-phosphate dehydrogenase 1 (soluble)	14555	ENSMUSG00000023019
Usf2	NA	Usf2	upstream transcription factor 2	22282	ENSMUSG00000058239
Kdr	NA	Kdr	kinase insert domain protein receptor	16542	ENSMUSG00000062960
Ctsh	NA	Ctsh	cathepsin H	13036	ENSMUSG00000032359
Cav1	NA	Cav1	caveolin 1, caveolae protein	12389	ENSMUSG00000007655
Col1a2	NA	Col1a2	collagen, type I, alpha 2	12843	ENSMUSG00000029661
Hhex	NA	Hhex	hematopoietically expressed homeobox	15242	ENSMUSG00000024986
Fcgr3	NA	Fcgr3	Fc receptor, IgG, low affinity III	14131	ENSMUSG00000059498
Csf1r	NA	Csf1r	colony stimulating factor 1 receptor	12978	ENSMUSG00000024621
Clu	NA	Clu	clusterin	12759	ENSMUSG00000022037
Sorbs1	NA	Sorbs1	sorbin and SH3 domain containing 1	20411	ENSMUSG00000025006
Akt1	NA	Akt1	thymoma viral proto-oncogene 1	11651	ENSMUSG00000001729
Ndst1	NA	Ndst1	N-deacetylase/N-sulfotransferase (heparan glucosaminyl) 1	15531	ENSMUSG00000054008
Aco1	NA	Aco1	aconitase 1	11428	ENSMUSG00000028405
Slc11a1	NA	Slc11a1	solute carrier family 11 (proton-coupled divalent metal ion transporters), member 1	18173	ENSMUSG00000026177
Map3k5	NA	Map3k5	mitogen-activated protein kinase kinase kinase 5	26408	ENSMUSG00000071369
Apob	NA	Apob	apolipoprotein B	238055	ENSMUSG00000020609
P2rx7	NA	P2rx7	purinergic receptor P2X, ligand-gated ion channel, 7	18439	ENSMUSG00000029468
Apex1	NA	Apex1	apurinic/apyrimidinic endonuclease 1	11792	ENSMUSG00000035960
Ogt	NA	Ogt	O-linked N-acetylglucosamine (GlcNAc) transferase (UDP-N-acetylglucosamine:polypeptide-N-acetylglucosaminyl transferase)	108155	ENSMUSG00000034160
Casp6	NA	Casp6	caspase 6	12368	ENSMUSG00000027997
Bcl11b	NA	Bcl11b	B cell leukemia/lymphoma 11B	58208	ENSMUSG00000048251
Cckbr	NA	Cckbr	cholecystokinin B receptor	12426	ENSMUSG00000030898
Alcam	NA	Alcam	activated leukocyte cell adhesion molecule	11658	ENSMUSG00000022636
Ppp3ca	NA	Ppp3ca	protein phosphatase 3, catalytic subunit, alpha isoform	19055	ENSMUSG00000028161
Hgf	NA	Hgf	hepatocyte growth factor	15234	ENSMUSG00000028864
Dbh	NA	Dbh	dopamine beta hydroxylase	13166	ENSMUSG00000000889
Cxadr	NA	Cxadr	coxsackie virus and adenovirus receptor	13052	ENSMUSG00000022865
Ptger3	NA	Ptger3	prostaglandin E receptor 3 (subtype EP3)	19218	ENSMUSG00000040016
Apbb1	NA	Apbb1	amyloid beta (A4) precursor protein-binding, family B, member 1	11785	ENSMUSG00000037032
Apod	NA	Apod	apolipoprotein D	11815	ENSMUSG00000022548
Bcl10	NA	Bcl10	B cell leukemia/lymphoma 10	12042	ENSMUSG00000028191
Mb	NA	Mb	myoglobin	17189	ENSMUSG00000018893
Ptprf	NA	Ptprf	protein tyrosine phosphatase, receptor type, F	19268	ENSMUSG00000033295
Fcer1g	NA	Fcer1g	Fc receptor, IgE, high affinity I, gamma polypeptide	14127	ENSMUSG00000058715
Tek	NA	Tek	endothelial-specific receptor tyrosine kinase	21687	ENSMUSG00000006386
Bcl2l1	NA	Bcl2l1	BCL2-like 1	12048	ENSMUSG00000007659
Esrra	NA	Esrra	estrogen related receptor, alpha	26379	ENSMUSG00000024955
Tgfbr1	NA	Tgfbr1	transforming growth factor, beta receptor I	21812	ENSMUSG00000007613
Cyp1b1	NA	Cyp1b1	cytochrome P450, family 1, subfamily b, polypeptide 1	13078	ENSMUSG00000024087
Gas6	NA	Gas6	growth arrest specific 6	14456	ENSMUSG00000031451
Tgfbr3	NA	Tgfbr3	transforming growth factor, beta receptor III	21814	ENSMUSG00000029287
Pafah1b1	NA	Pafah1b1	platelet-activating factor acetylhydrolase, isoform 1b, subunit 1	18472	ENSMUSG00000020745
Rora	NA	Rora	RAR-related orphan receptor alpha	19883	ENSMUSG00000032238
Stc2	NA	Stc2	stanniocalcin 2	20856	ENSMUSG00000020303
Prdx2	NA	Prdx2	peroxiredoxin 2	21672	ENSMUSG00000005161
Gh	NA	Gh	growth hormone	14599	ENSMUSG00000020713
Aqp4	NA	Aqp4	aquaporin 4	11829	ENSMUSG00000024411
Pde4a	NA	Pde4a	phosphodiesterase 4A, cAMP specific	18577	ENSMUSG00000032177
Adam8	NA	Adam8	a disintegrin and metallopeptidase domain 8	11501	ENSMUSG00000025473
Adam17	NA	Adam17	a disintegrin and metallopeptidase domain 17	11491	ENSMUSG00000052593
Pik3r1	NA	Pik3r1	phosphatidylinositol 3-kinase, regulatory subunit, polypeptide 1 (p85 alpha)	18708	ENSMUSG00000041417
Abcb4	NA	Abcb4	ATP-binding cassette, sub-family B (MDR/TAP), member 4	18670	ENSMUSG00000042476
Tlr2	NA	Tlr2	toll-like receptor 2	24088	ENSMUSG00000027995
Ubr1	NA	Ubr1	ubiquitin protein ligase E3 component n-recognin 1	22222	ENSMUSG00000027272
Tlr1	NA	Tlr1	toll-like receptor 1	21897	ENSMUSG00000044827
Hif1a	NA	Hif1a	hypoxia inducible factor 1, alpha subunit	15251	ENSMUSG00000021109
Alox5ap	NA	Alox5ap	arachidonate 5-lipoxygenase activating protein	11690	ENSMUSG00000060063
Irak4	NA	Irak4	interleukin-1 receptor-associated kinase 4	266632	ENSMUSG00000059883
Hc	NA	Hc	hemolytic complement	15139	ENSMUSG00000026874
Traf6	NA	Traf6	TNF receptor-associated factor 6	22034	ENSMUSG00000027164
Flt1	NA	Flt1	FMS-like tyrosine kinase 1	14254	ENSMUSG00000029648
Asph	NA	Asph	aspartate-beta-hydroxylase	65973	ENSMUSG00000028207
Csf3r	NA	Csf3r	colony stimulating factor 3 receptor (granulocyte)	12986	ENSMUSG00000028859
Rac2	NA	Rac2	RAS-related C3 botulinum substrate 2	19354	ENSMUSG00000033220
Atp4a	NA	Atp4a	ATPase, H+/K+ exchanging, gastric, alpha polypeptide	11944	ENSMUSG00000005553
Stat3	NA	Stat3	signal transducer and activator of transcription 3	20848	ENSMUSG00000004040
Dgcr2	NA	Dgcr2	DiGeorge syndrome critical region gene 2	13356	ENSMUSG00000092470,ENSMUSG00000003166
Tnfrsf11a	NA	Tnfrsf11a	tumor necrosis factor receptor superfamily, member 11a	21934	ENSMUSG00000026321
Cd68	NA	Cd68	CD68 antigen	12514	ENSMUSG00000018774
Nr1h2	NA	Nr1h2	nuclear receptor subfamily 1, group H, member 2	22260	ENSMUSG00000060601
Asah1	NA	Asah1	N-acylsphingosine amidohydrolase 1	11886	ENSMUSG00000031591
Mapk1	NA	Mapk1	mitogen-activated protein kinase 1	26413	ENSMUSG00000063358
Ptgdr	NA	Ptgdr	prostaglandin D receptor	19214	ENSMUSG00000071489
Il18	NA	Il18	interleukin 18	16173	ENSMUSG00000039217
Ndufs4	NA	Ndufs4	NADH dehydrogenase (ubiquinone) Fe-S protein 4	17993	ENSMUSG00000021764
Zeb1	NA	Zeb1	zinc finger E-box binding homeobox 1	21417	ENSMUSG00000024238
Casp8	NA	Casp8	caspase 8	12370	ENSMUSG00000026029
Pde4b	NA	Pde4b	phosphodiesterase 4B, cAMP specific	18578	ENSMUSG00000028525
Nfkbil1	NA	Nfkbil1	nuclear factor of kappa light polypeptide gene enhancer in B cells inhibitor like 1	18038	ENSMUSG00000042419
Eng	NA	Eng	endoglin	13805	ENSMUSG00000026814
biological process	single-organism process	GO:0044699
C=5824;O=265;E=138.08;R=1.92;rawP=2.14e-39;adjP=1.03e-36
Grn	NA	Grn	granulin	14824	ENSMUSG00000034708
Cd14	NA	Cd14	CD14 antigen	12475	ENSMUSG00000051439
Itgb5	NA	Itgb5	integrin beta 5	16419	ENSMUSG00000022817
Tyrobp	NA	Tyrobp	TYRO protein tyrosine kinase binding protein	22177	ENSMUSG00000030579
Cd28	NA	Cd28	CD28 antigen	12487	ENSMUSG00000026012
Spint1	NA	Spint1	serine protease inhibitor, Kunitz type 1	20732	ENSMUSG00000027315
Mgea5	NA	Mgea5	meningioma expressed antigen 5 (hyaluronidase)	76055	ENSMUSG00000025220
Pik3ca	NA	Pik3ca	phosphatidylinositol 3-kinase, catalytic, alpha polypeptide	18706	ENSMUSG00000027665
Sparc	NA	Sparc	secreted acidic cysteine rich glycoprotein	20692	ENSMUSG00000018593
Igf1r	NA	Igf1r	insulin-like growth factor I receptor	16001	ENSMUSG00000005533
Aif1	NA	Aif1	allograft inflammatory factor 1	11629	ENSMUSG00000024397
Entpd5	NA	Entpd5	ectonucleoside triphosphate diphosphohydrolase 5	12499	ENSMUSG00000021236
Pik3cg	NA	Pik3cg	phosphoinositide-3-kinase, catalytic, gamma polypeptide	30955	ENSMUSG00000020573
Msr1	NA	Msr1	macrophage scavenger receptor 1	20288	ENSMUSG00000025044
Lamp1	NA	Lamp1	lysosomal-associated membrane protein 1	16783	ENSMUSG00000031447
Il6ra	NA	Il6ra	interleukin 6 receptor, alpha	16194	ENSMUSG00000027947
Mgll	NA	Mgll	monoglyceride lipase	23945	ENSMUSG00000033174
Tgfbr2	NA	Tgfbr2	transforming growth factor, beta receptor II	21813	ENSMUSG00000032440
Dbp	NA	Dbp	D site albumin promoter binding protein	13170	ENSMUSG00000059824
Atp2b2	NA	Atp2b2	ATPase, Ca++ transporting, plasma membrane 2	11941	ENSMUSG00000030302
Kit	NA	Kit	kit oncogene	16590	ENSMUSG00000005672
Sod2	NA	Sod2	superoxide dismutase 2, mitochondrial	20656	ENSMUSG00000006818
Scn8a	NA	Scn8a	sodium channel, voltage-gated, type VIII, alpha	20273	ENSMUSG00000023033
Casp3	NA	Casp3	caspase 3	12367	ENSMUSG00000031628
Rag1	NA	Rag1	recombination activating gene 1	19373	ENSMUSG00000061311
Mmp2	NA	Mmp2	matrix metallopeptidase 2	17390	ENSMUSG00000031740
Pde3b	NA	Pde3b	phosphodiesterase 3B, cGMP-inhibited	18576	ENSMUSG00000030671
Tnfaip3	NA	Tnfaip3	tumor necrosis factor, alpha-induced protein 3	21929	ENSMUSG00000019850
Npc1	NA	Npc1	Niemann Pick type C1	18145	ENSMUSG00000024413
Ncoa3	NA	Ncoa3	nuclear receptor coactivator 3	17979	ENSMUSG00000027678
Nras	NA	Nras	neuroblastoma ras oncogene	18176	ENSMUSG00000027852
Caml	NA	Caml	calcium modulating ligand	12328	ENSMUSG00000021501
Mpo	NA	Mpo	myeloperoxidase	17523	ENSMUSG00000009350
Gpc1	NA	Gpc1	glypican 1	14733	ENSMUSG00000034220
Ptpn2	NA	Ptpn2	protein tyrosine phosphatase, non-receptor type 2	19255	ENSMUSG00000024539
Ikbkg	NA	Ikbkg	inhibitor of kappaB kinase gamma	16151	ENSMUSG00000004221
Rps6kb1	NA	Rps6kb1	ribosomal protein S6 kinase, polypeptide 1	72508	ENSMUSG00000020516
Ddx58	NA	Ddx58	DEAD (Asp-Glu-Ala-Asp) box polypeptide 58	230073	ENSMUSG00000040296
Slc37a4	NA	Slc37a4	solute carrier family 37 (glucose-6-phosphate transporter), member 4	14385	ENSMUSG00000032114
Mrc1	NA	Mrc1	mannose receptor, C type 1	17533	ENSMUSG00000026712
F2rl2	NA	F2rl2	coagulation factor II (thrombin) receptor-like 2	14064	ENSMUSG00000021675
Ednrb	NA	Ednrb	endothelin receptor type B	13618	ENSMUSG00000022122
Gabbr1	NA	Gabbr1	gamma-aminobutyric acid (GABA) B receptor, 1	54393	ENSMUSG00000024462
Ctse	NA	Ctse	cathepsin E	13034	ENSMUSG00000004552
Thop1	NA	Thop1	thimet oligopeptidase 1	50492	ENSMUSG00000004929
Hexb	NA	Hexb	hexosaminidase B	15212	ENSMUSG00000021665
Nlrp3	NA	Nlrp3	NLR family, pyrin domain containing 3	216799	ENSMUSG00000032691
Smpd1	NA	Smpd1	sphingomyelin phosphodiesterase 1, acid lysosomal	20597	ENSMUSG00000037049
Plekha1	NA	Plekha1	pleckstrin homology domain containing, family A (phosphoinositide binding specific) member 1	101476	ENSMUSG00000040268
Foxo3	NA	Foxo3	forkhead box O3	56484	ENSMUSG00000048756
Mbl1	NA	Mbl1	mannose-binding lectin (protein A) 1	17194	ENSMUSG00000037780
Foxp1	NA	Foxp1	forkhead box P1	108655	ENSMUSG00000030067
Vegfb	NA	Vegfb	vascular endothelial growth factor B	22340	ENSMUSG00000024962
Dock2	NA	Dock2	dedicator of cyto-kinesis 2	94176	ENSMUSG00000020143
Ncf1	NA	Ncf1	neutrophil cytosolic factor 1	17969	ENSMUSG00000015950
Il18r1	NA	Il18r1	interleukin 18 receptor 1	16182	ENSMUSG00000026070
Atp7a	NA	Atp7a	ATPase, Cu++ transporting, alpha polypeptide	11977	ENSMUSG00000033792
Cebpb	NA	Cebpb	CCAAT/enhancer binding protein (C/EBP), beta	12608	ENSMUSG00000056501
Dgat1	NA	Dgat1	diacylglycerol O-acyltransferase 1	13350	ENSMUSG00000022555
Usf2	NA	Usf2	upstream transcription factor 2	22282	ENSMUSG00000058239
Kdr	NA	Kdr	kinase insert domain protein receptor	16542	ENSMUSG00000062960
Map2k2	NA	Map2k2	mitogen-activated protein kinase kinase 2	26396	ENSMUSG00000035027
Ddr1	NA	Ddr1	discoidin domain receptor family, member 1	12305	ENSMUSG00000003534
Tnfsf10	NA	Tnfsf10	tumor necrosis factor (ligand) superfamily, member 10	22035	ENSMUSG00000039304
Slc27a4	NA	Slc27a4	solute carrier family 27 (fatty acid transporter), member 4	26569	ENSMUSG00000059316
Hhex	NA	Hhex	hematopoietically expressed homeobox	15242	ENSMUSG00000024986
Lpl	NA	Lpl	lipoprotein lipase	16956	ENSMUSG00000015568
Il18rap	NA	Il18rap	interleukin 18 receptor accessory protein	16174	ENSMUSG00000026068
Csf1r	NA	Csf1r	colony stimulating factor 1 receptor	12978	ENSMUSG00000024621
Itga3	NA	Itga3	integrin alpha 3	16400	ENSMUSG00000001507
Gtf2ird1	NA	Gtf2ird1	general transcription factor II I repeat domain-containing 1	57080	ENSMUSG00000023079
Plcd3	NA	Plcd3	phospholipase C, delta 3	72469	ENSMUSG00000020937
Clu	NA	Clu	clusterin	12759	ENSMUSG00000022037
Sorbs1	NA	Sorbs1	sorbin and SH3 domain containing 1	20411	ENSMUSG00000025006
Akt1	NA	Akt1	thymoma viral proto-oncogene 1	11651	ENSMUSG00000001729
Ercc1	NA	Ercc1	excision repair cross-complementing rodent repair deficiency, complementation group 1	13870	ENSMUSG00000003549
Adra2b	NA	Adra2b	adrenergic receptor, alpha 2b	11552	ENSMUSG00000058620
Aco1	NA	Aco1	aconitase 1	11428	ENSMUSG00000028405
Mpl	NA	Mpl	myeloproliferative leukemia virus oncogene	17480	ENSMUSG00000006389
Mc3r	NA	Mc3r	melanocortin 3 receptor	17201	ENSMUSG00000038537
Ogt	NA	Ogt	O-linked N-acetylglucosamine (GlcNAc) transferase (UDP-N-acetylglucosamine:polypeptide-N-acetylglucosaminyl transferase)	108155	ENSMUSG00000034160
Prkg1	NA	Prkg1	protein kinase, cGMP-dependent, type I	19091	ENSMUSG00000052920
Slc7a1	NA	Slc7a1	solute carrier family 7 (cationic amino acid transporter, y+ system), member 1	11987	ENSMUSG00000041313
Gal	NA	Gal	galanin	14419	ENSMUSG00000024907
Whsc1	NA	Whsc1	Wolf-Hirschhorn syndrome candidate 1 (human)	107823	ENSMUSG00000057406
Dbh	NA	Dbh	dopamine beta hydroxylase	13166	ENSMUSG00000000889
Cxadr	NA	Cxadr	coxsackie virus and adenovirus receptor	13052	ENSMUSG00000022865
Ptger3	NA	Ptger3	prostaglandin E receptor 3 (subtype EP3)	19218	ENSMUSG00000040016
Htr5a	NA	Htr5a	5-hydroxytryptamine (serotonin) receptor 5A	15563	ENSMUSG00000039106
Aspm	NA	Aspm	asp (abnormal spindle)-like, microcephaly associated (Drosophila)	12316	ENSMUSG00000033952
Ptprf	NA	Ptprf	protein tyrosine phosphatase, receptor type, F	19268	ENSMUSG00000033295
Tek	NA	Tek	endothelial-specific receptor tyrosine kinase	21687	ENSMUSG00000006386
Csf3	NA	Csf3	colony stimulating factor 3 (granulocyte)	12985	ENSMUSG00000038067
Tgfbr3	NA	Tgfbr3	transforming growth factor, beta receptor III	21814	ENSMUSG00000029287
Pafah1b1	NA	Pafah1b1	platelet-activating factor acetylhydrolase, isoform 1b, subunit 1	18472	ENSMUSG00000020745
Rora	NA	Rora	RAR-related orphan receptor alpha	19883	ENSMUSG00000032238
Gmpr2	NA	Gmpr2	guanosine monophosphate reductase 2	105446	ENSMUSG00000002326
Aqp4	NA	Aqp4	aquaporin 4	11829	ENSMUSG00000024411
Adam8	NA	Adam8	a disintegrin and metallopeptidase domain 8	11501	ENSMUSG00000025473
Ext2	NA	Ext2	exostoses (multiple) 2	14043	ENSMUSG00000027198
Itga8	NA	Itga8	integrin alpha 8	241226	ENSMUSG00000026768
C9	NA	C9	complement component 9	12279	ENSMUSG00000022149
Tlr1	NA	Tlr1	toll-like receptor 1	21897	ENSMUSG00000044827
Myh9	NA	Myh9	myosin, heavy polypeptide 9, non-muscle	17886	ENSMUSG00000022443
Gnaq	NA	Gnaq	guanine nucleotide binding protein, alpha q polypeptide	14682	ENSMUSG00000024639
Entpd1	NA	Entpd1	ectonucleoside triphosphate diphosphohydrolase 1	12495	ENSMUSG00000048120
Atp6ap2	NA	Atp6ap2	ATPase, H+ transporting, lysosomal accessory protein 2	70495	ENSMUSG00000031007
Hopx	NA	Hopx	HOP homeobox	74318	ENSMUSG00000059325
Irak4	NA	Irak4	interleukin-1 receptor-associated kinase 4	266632	ENSMUSG00000059883
Fbn1	NA	Fbn1	fibrillin 1	14118	ENSMUSG00000027204
Hc	NA	Hc	hemolytic complement	15139	ENSMUSG00000026874
Asph	NA	Asph	aspartate-beta-hydroxylase	65973	ENSMUSG00000028207
Mchr1	NA	Mchr1	melanin-concentrating hormone receptor 1	207911	ENSMUSG00000050164
Rac2	NA	Rac2	RAS-related C3 botulinum substrate 2	19354	ENSMUSG00000033220
Por	NA	Por	P450 (cytochrome) oxidoreductase	18984	ENSMUSG00000005514
Satb1	NA	Satb1	special AT-rich sequence binding protein 1	20230	ENSMUSG00000023927
P2ry12	NA	P2ry12	purinergic receptor P2Y, G-protein coupled 12	70839	ENSMUSG00000036353
Prss2	NA	Prss2	protease, serine, 2	22072	ENSMUSG00000057163
Soat1	NA	Soat1	sterol O-acyltransferase 1	20652	ENSMUSG00000026600
Inpp5d	NA	Inpp5d	inositol polyphosphate-5-phosphatase D	16331	ENSMUSG00000026288
Stat3	NA	Stat3	signal transducer and activator of transcription 3	20848	ENSMUSG00000004040
Tnfrsf11a	NA	Tnfrsf11a	tumor necrosis factor receptor superfamily, member 11a	21934	ENSMUSG00000026321
Plat	NA	Plat	plasminogen activator, tissue	18791	ENSMUSG00000031538
Dapk1	NA	Dapk1	death associated protein kinase 1	69635	ENSMUSG00000021559
Nphs1	NA	Nphs1	nephrosis 1 homolog, nephrin (human)	54631	ENSMUSG00000006649
Il18	NA	Il18	interleukin 18	16173	ENSMUSG00000039217
Ptgdr	NA	Ptgdr	prostaglandin D receptor	19214	ENSMUSG00000071489
Dst	NA	Dst	dystonin	13518	ENSMUSG00000026131
Ctss	NA	Ctss	cathepsin S	13040	ENSMUSG00000038642
Mtap1b	NA	Mtap1b	microtubule-associated protein 1B	17755	ENSMUSG00000052727
Frzb	NA	Frzb	frizzled-related protein	20378	ENSMUSG00000027004
Il20	NA	Il20	interleukin 20	58181	ENSMUSG00000026416
Eng	NA	Eng	endoglin	13805	ENSMUSG00000026814
C3ar1	NA	C3ar1	complement component 3a receptor 1	12267	ENSMUSG00000040552
Tnfsf8	NA	Tnfsf8	tumor necrosis factor (ligand) superfamily, member 8	21949	ENSMUSG00000028362
Ptprj	NA	Ptprj	protein tyrosine phosphatase, receptor type, J	19271	ENSMUSG00000025314
Tlr5	NA	Tlr5	toll-like receptor 5	53791	ENSMUSG00000079164
Cln8	NA	Cln8	ceroid-lipofuscinosis, neuronal 8	26889	ENSMUSG00000026317
Esr1	NA	Esr1	estrogen receptor 1 (alpha)	13982	ENSMUSG00000019768
Mapk8ip3	NA	Mapk8ip3	mitogen-activated protein kinase 8 interacting protein 3	30957	ENSMUSG00000024163
Mib1	NA	Mib1	mindbomb homolog 1 (Drosophila)	225164	ENSMUSG00000024294
Bcl2	NA	Bcl2	B cell leukemia/lymphoma 2	12043	ENSMUSG00000057329
Pin1	NA	Pin1	protein (peptidyl-prolyl cis/trans isomerase) NIMA-interacting 1	23988	ENSMUSG00000032171
Ghr	NA	Ghr	growth hormone receptor	14600	ENSMUSG00000055737
Srd5a1	NA	Srd5a1	steroid 5 alpha-reductase 1	78925	ENSMUSG00000021594
Dhcr24	NA	Dhcr24	24-dehydrocholesterol reductase	74754	ENSMUSG00000034926
Map2k4	NA	Map2k4	mitogen-activated protein kinase kinase 4	26398	ENSMUSG00000033352
Adrbk1	NA	Adrbk1	adrenergic receptor kinase, beta 1	110355	ENSMUSG00000024858
Hpse	NA	Hpse	heparanase	15442	ENSMUSG00000035273
Lifr	NA	Lifr	leukemia inhibitory factor receptor	16880	ENSMUSG00000054263
Map2k1	NA	Map2k1	mitogen-activated protein kinase kinase 1	26395	ENSMUSG00000004936
Sorl1	NA	Sorl1	sortilin-related receptor, LDLR class A repeats-containing	20660	ENSMUSG00000049313
Bdnf	NA	Bdnf	brain derived neurotrophic factor	12064	ENSMUSG00000048482
Gclm	NA	Gclm	glutamate-cysteine ligase, modifier subunit	14630	ENSMUSG00000028124
Dad1	NA	Dad1	defender against cell death 1	13135	ENSMUSG00000022174
Nfkb1	NA	Nfkb1	nuclear factor of kappa light polypeptide gene enhancer in B cells 1, p105	18033	ENSMUSG00000028163
Slc30a1	NA	Slc30a1	solute carrier family 30 (zinc transporter), member 1	22782	ENSMUSG00000037434
Slc40a1	NA	Slc40a1	solute carrier family 40 (iron-regulated transporter), member 1	53945	ENSMUSG00000025993
Mc1r	NA	Mc1r	melanocortin 1 receptor	17199	ENSMUSG00000074037
Ifi30	NA	Ifi30	interferon gamma inducible protein 30	65972	ENSMUSG00000031838
Egfr	NA	Egfr	epidermal growth factor receptor	13649	ENSMUSG00000020122
Lgals9	NA	Lgals9	lectin, galactose binding, soluble 9	16859	ENSMUSG00000001123
F7	NA	F7	coagulation factor VII	14068	ENSMUSG00000031443
Ighmbp2	NA	Ighmbp2	immunoglobulin mu binding protein 2	20589	NULL
Clec7a	NA	Clec7a	C-type lectin domain family 7, member a	56644	ENSMUSG00000079293
Atp7b	NA	Atp7b	ATPase, Cu++ transporting, beta polypeptide	11979	ENSMUSG00000006567
Axl	NA	Axl	AXL receptor tyrosine kinase	26362	ENSMUSG00000002602
Fcgr1	NA	Fcgr1	Fc receptor, IgG, high affinity I	14129	ENSMUSG00000015947
Ptger1	NA	Ptger1	prostaglandin E receptor 1 (subtype EP1)	19216	ENSMUSG00000019464
Prkch	NA	Prkch	protein kinase C, eta	18755	ENSMUSG00000021108
Prdx1	NA	Prdx1	peroxiredoxin 1	18477	ENSMUSG00000028691
Ncl	NA	Ncl	nucleolin	17975	ENSMUSG00000026234
Cd38	NA	Cd38	CD38 antigen	12494	ENSMUSG00000029084
Il4ra	NA	Il4ra	interleukin 4 receptor, alpha	16190	ENSMUSG00000030748
Gpr1	NA	Gpr1	G protein-coupled receptor 1	241070	ENSMUSG00000046856
Tsc22d3	NA	Tsc22d3	TSC22 domain family, member 3	14605	ENSMUSG00000031431
Muc20	NA	Muc20	mucin 20	224116	ENSMUSG00000035638
Ahcy	NA	Ahcy	S-adenosylhomocysteine hydrolase	269378	ENSMUSG00000027597
Brs3	NA	Brs3	bombesin-like receptor 3	12209	ENSMUSG00000031130
Chrna7	NA	Chrna7	cholinergic receptor, nicotinic, alpha polypeptide 7	11441	ENSMUSG00000030525
Mmp8	NA	Mmp8	matrix metallopeptidase 8	17394	ENSMUSG00000005800
Nr4a2	NA	Nr4a2	nuclear receptor subfamily 4, group A, member 2	18227	ENSMUSG00000026826
Ctsh	NA	Ctsh	cathepsin H	13036	ENSMUSG00000032359
Cav1	NA	Cav1	caveolin 1, caveolae protein	12389	ENSMUSG00000007655
Cdh5	NA	Cdh5	cadherin 5	12562	ENSMUSG00000031871
Col1a2	NA	Col1a2	collagen, type I, alpha 2	12843	ENSMUSG00000029661
Rgs5	NA	Rgs5	regulator of G-protein signaling 5	19737	ENSMUSG00000026678
Fcgr3	NA	Fcgr3	Fc receptor, IgG, low affinity III	14131	ENSMUSG00000059498
Akap10	NA	Akap10	A kinase (PRKA) anchor protein 10	56697	ENSMUSG00000047804
Gpi1	NA	Gpi1	glucose phosphate isomerase 1	14751	ENSMUSG00000036427
Nf1	NA	Nf1	neurofibromatosis 1	18015	ENSMUSG00000020716
Ndst1	NA	Ndst1	N-deacetylase/N-sulfotransferase (heparan glucosaminyl) 1	15531	ENSMUSG00000054008
Slc11a1	NA	Slc11a1	solute carrier family 11 (proton-coupled divalent metal ion transporters), member 1	18173	ENSMUSG00000026177
Cd8a	NA	Cd8a	CD8 antigen, alpha chain	12525	ENSMUSG00000053977
Map3k5	NA	Map3k5	mitogen-activated protein kinase kinase kinase 5	26408	ENSMUSG00000071369
Apob	NA	Apob	apolipoprotein B	238055	ENSMUSG00000020609
P2rx7	NA	P2rx7	purinergic receptor P2X, ligand-gated ion channel, 7	18439	ENSMUSG00000029468
Casp6	NA	Casp6	caspase 6	12368	ENSMUSG00000027997
Hnrnpk	NA	Hnrnpk	heterogeneous nuclear ribonucleoprotein K	15387	ENSMUSG00000021546
Bcl11b	NA	Bcl11b	B cell leukemia/lymphoma 11B	58208	ENSMUSG00000048251
Bcl11a	NA	Bcl11a	B cell CLL/lymphoma 11A (zinc finger protein)	14025	ENSMUSG00000000861
Sepp1	NA	Sepp1	selenoprotein P, plasma, 1	20363	ENSMUSG00000064373
Cckbr	NA	Cckbr	cholecystokinin B receptor	12426	ENSMUSG00000030898
Atp5a1	NA	Atp5a1	ATP synthase, H+ transporting, mitochondrial F1 complex, alpha subunit 1	11946	ENSMUSG00000025428
Alcam	NA	Alcam	activated leukocyte cell adhesion molecule	11658	ENSMUSG00000022636
Adora1	NA	Adora1	adenosine A1 receptor	11539	ENSMUSG00000042429
Slc5a3	NA	Slc5a3	solute carrier family 5 (inositol transporters), member 3	53881	ENSMUSG00000089774
Ppp3ca	NA	Ppp3ca	protein phosphatase 3, catalytic subunit, alpha isoform	19055	ENSMUSG00000028161
Unc93b1	NA	Unc93b1	unc-93 homolog B1 (C. elegans)	54445	ENSMUSG00000036908
Lrpap1	NA	Lrpap1	low density lipoprotein receptor-related protein associated protein 1	16976	ENSMUSG00000029103
Hgf	NA	Hgf	hepatocyte growth factor	15234	ENSMUSG00000028864
Cald1	NA	Cald1	caldesmon 1	109624	ENSMUSG00000029761
Apbb1	NA	Apbb1	amyloid beta (A4) precursor protein-binding, family B, member 1	11785	ENSMUSG00000037032
Emr1	NA	Emr1	EGF-like module containing, mucin-like, hormone receptor-like sequence 1	13733	ENSMUSG00000004730
Apod	NA	Apod	apolipoprotein D	11815	ENSMUSG00000022548
Tial1	NA	Tial1	Tia1 cytotoxic granule-associated RNA binding protein-like 1	21843	ENSMUSG00000030846
Bcl10	NA	Bcl10	B cell leukemia/lymphoma 10	12042	ENSMUSG00000028191
Mb	NA	Mb	myoglobin	17189	ENSMUSG00000018893
Tril	NA	Tril	TLR4 interactor with leucine-rich repeats	66873	ENSMUSG00000043496
Fcer1g	NA	Fcer1g	Fc receptor, IgE, high affinity I, gamma polypeptide	14127	ENSMUSG00000058715
Bcl2l11	NA	Bcl2l11	BCL2-like 11 (apoptosis facilitator)	12125	ENSMUSG00000027381
Tgfa	NA	Tgfa	transforming growth factor alpha	21802	ENSMUSG00000029999
Bcl2l1	NA	Bcl2l1	BCL2-like 1	12048	ENSMUSG00000007659
Esrra	NA	Esrra	estrogen related receptor, alpha	26379	ENSMUSG00000024955
Tgfbr1	NA	Tgfbr1	transforming growth factor, beta receptor I	21812	ENSMUSG00000007613
Cyp1b1	NA	Cyp1b1	cytochrome P450, family 1, subfamily b, polypeptide 1	13078	ENSMUSG00000024087
Gas6	NA	Gas6	growth arrest specific 6	14456	ENSMUSG00000031451
Stc2	NA	Stc2	stanniocalcin 2	20856	ENSMUSG00000020303
Prdx2	NA	Prdx2	peroxiredoxin 2	21672	ENSMUSG00000005161
Ceacam1	NA	Ceacam1	carcinoembryonic antigen-related cell adhesion molecule 1	26365	ENSMUSG00000074272
Rapgef3	NA	Rapgef3	Rap guanine nucleotide exchange factor (GEF) 3	223864	ENSMUSG00000022469
Gh	NA	Gh	growth hormone	14599	ENSMUSG00000020713
Pde4a	NA	Pde4a	phosphodiesterase 4A, cAMP specific	18577	ENSMUSG00000032177
Pdlim5	NA	Pdlim5	PDZ and LIM domain 5	56376	ENSMUSG00000028273
Ndp	NA	Ndp	Norrie disease (pseudoglioma) (human)	17986	ENSMUSG00000040138
Maf	NA	Maf	avian musculoaponeurotic fibrosarcoma (v-maf) AS42 oncogene homolog	17132	ENSMUSG00000055435
Adam17	NA	Adam17	a disintegrin and metallopeptidase domain 17	11491	ENSMUSG00000052593
Pik3r1	NA	Pik3r1	phosphatidylinositol 3-kinase, regulatory subunit, polypeptide 1 (p85 alpha)	18708	ENSMUSG00000041417
Tlr2	NA	Tlr2	toll-like receptor 2	24088	ENSMUSG00000027995
Ubr1	NA	Ubr1	ubiquitin protein ligase E3 component n-recognin 1	22222	ENSMUSG00000027272
Hif1a	NA	Hif1a	hypoxia inducible factor 1, alpha subunit	15251	ENSMUSG00000021109
Grk6	NA	Grk6	G protein-coupled receptor kinase 6	26385	ENSMUSG00000074886
Alox5ap	NA	Alox5ap	arachidonate 5-lipoxygenase activating protein	11690	ENSMUSG00000060063
Pebp1	NA	Pebp1	phosphatidylethanolamine binding protein 1	23980	ENSMUSG00000032959
Traf6	NA	Traf6	TNF receptor-associated factor 6	22034	ENSMUSG00000027164
Vav1	NA	Vav1	vav 1 oncogene	22324	ENSMUSG00000034116
Flt1	NA	Flt1	FMS-like tyrosine kinase 1	14254	ENSMUSG00000029648
Ephb6	NA	Ephb6	Eph receptor B6	13848	ENSMUSG00000029869
Ctf1	NA	Ctf1	cardiotrophin 1	13019	ENSMUSG00000042340
Irak1bp1	NA	Irak1bp1	interleukin-1 receptor-associated kinase 1 binding protein 1	65099	ENSMUSG00000032251
Tspan8	NA	Tspan8	tetraspanin 8	216350	ENSMUSG00000034127
Elk3	NA	Elk3	ELK3, member of ETS oncogene family	13713	ENSMUSG00000008398
Nr1h2	NA	Nr1h2	nuclear receptor subfamily 1, group H, member 2	22260	ENSMUSG00000060601
Fcamr	NA	Fcamr	Fc receptor, IgA, IgM, high affinity	64435	ENSMUSG00000026415
Asah1	NA	Asah1	N-acylsphingosine amidohydrolase 1	11886	ENSMUSG00000031591
Pde7a	NA	Pde7a	phosphodiesterase 7A	18583	ENSMUSG00000069094
Nmu	NA	Nmu	neuromedin U	56183	ENSMUSG00000029236
Fech	NA	Fech	ferrochelatase	14151	ENSMUSG00000024588
Mapk1	NA	Mapk1	mitogen-activated protein kinase 1	26413	ENSMUSG00000063358
Ndufs4	NA	Ndufs4	NADH dehydrogenase (ubiquinone) Fe-S protein 4	17993	ENSMUSG00000021764
Zeb1	NA	Zeb1	zinc finger E-box binding homeobox 1	21417	ENSMUSG00000024238
Casp8	NA	Casp8	caspase 8	12370	ENSMUSG00000026029
Pde4b	NA	Pde4b	phosphodiesterase 4B, cAMP specific	18578	ENSMUSG00000028525
Nfkbil1	NA	Nfkbil1	nuclear factor of kappa light polypeptide gene enhancer in B cells inhibitor like 1	18038	ENSMUSG00000042419
Rasgrp1	NA	Rasgrp1	RAS guanyl releasing protein 1	19419	ENSMUSG00000027347
biological process	biological regulation	GO:0065007
C=7263;O=299;E=172.19;R=1.74;rawP=3.06e-39;adjP=1.27e-36
Grn	NA	Grn	granulin	14824	ENSMUSG00000034708
Cd14	NA	Cd14	CD14 antigen	12475	ENSMUSG00000051439
Itgb5	NA	Itgb5	integrin beta 5	16419	ENSMUSG00000022817
Tyrobp	NA	Tyrobp	TYRO protein tyrosine kinase binding protein	22177	ENSMUSG00000030579
Cd28	NA	Cd28	CD28 antigen	12487	ENSMUSG00000026012
Spint1	NA	Spint1	serine protease inhibitor, Kunitz type 1	20732	ENSMUSG00000027315
Asns	NA	Asns	asparagine synthetase	27053	ENSMUSG00000029752
Mgea5	NA	Mgea5	meningioma expressed antigen 5 (hyaluronidase)	76055	ENSMUSG00000025220
Ccnd2	NA	Ccnd2	cyclin D2	12444	ENSMUSG00000000184
Pik3ca	NA	Pik3ca	phosphatidylinositol 3-kinase, catalytic, alpha polypeptide	18706	ENSMUSG00000027665
Sparc	NA	Sparc	secreted acidic cysteine rich glycoprotein	20692	ENSMUSG00000018593
Igf1r	NA	Igf1r	insulin-like growth factor I receptor	16001	ENSMUSG00000005533
Aif1	NA	Aif1	allograft inflammatory factor 1	11629	ENSMUSG00000024397
Entpd5	NA	Entpd5	ectonucleoside triphosphate diphosphohydrolase 5	12499	ENSMUSG00000021236
Pik3cg	NA	Pik3cg	phosphoinositide-3-kinase, catalytic, gamma polypeptide	30955	ENSMUSG00000020573
Msr1	NA	Msr1	macrophage scavenger receptor 1	20288	ENSMUSG00000025044
Il6ra	NA	Il6ra	interleukin 6 receptor, alpha	16194	ENSMUSG00000027947
Mgll	NA	Mgll	monoglyceride lipase	23945	ENSMUSG00000033174
Tgfbr2	NA	Tgfbr2	transforming growth factor, beta receptor II	21813	ENSMUSG00000032440
Dbp	NA	Dbp	D site albumin promoter binding protein	13170	ENSMUSG00000059824
Atp2b2	NA	Atp2b2	ATPase, Ca++ transporting, plasma membrane 2	11941	ENSMUSG00000030302
Kit	NA	Kit	kit oncogene	16590	ENSMUSG00000005672
Sod2	NA	Sod2	superoxide dismutase 2, mitochondrial	20656	ENSMUSG00000006818
Scn8a	NA	Scn8a	sodium channel, voltage-gated, type VIII, alpha	20273	ENSMUSG00000023033
Casp3	NA	Casp3	caspase 3	12367	ENSMUSG00000031628
Rag1	NA	Rag1	recombination activating gene 1	19373	ENSMUSG00000061311
Mmp2	NA	Mmp2	matrix metallopeptidase 2	17390	ENSMUSG00000031740
Pde3b	NA	Pde3b	phosphodiesterase 3B, cGMP-inhibited	18576	ENSMUSG00000030671
Tnfaip3	NA	Tnfaip3	tumor necrosis factor, alpha-induced protein 3	21929	ENSMUSG00000019850
Npc1	NA	Npc1	Niemann Pick type C1	18145	ENSMUSG00000024413
Ncoa3	NA	Ncoa3	nuclear receptor coactivator 3	17979	ENSMUSG00000027678
Nras	NA	Nras	neuroblastoma ras oncogene	18176	ENSMUSG00000027852
Caml	NA	Caml	calcium modulating ligand	12328	ENSMUSG00000021501
Mpo	NA	Mpo	myeloperoxidase	17523	ENSMUSG00000009350
Gpc1	NA	Gpc1	glypican 1	14733	ENSMUSG00000034220
Ptpn2	NA	Ptpn2	protein tyrosine phosphatase, non-receptor type 2	19255	ENSMUSG00000024539
Ikbkg	NA	Ikbkg	inhibitor of kappaB kinase gamma	16151	ENSMUSG00000004221
Rps6kb1	NA	Rps6kb1	ribosomal protein S6 kinase, polypeptide 1	72508	ENSMUSG00000020516
Ddx58	NA	Ddx58	DEAD (Asp-Glu-Ala-Asp) box polypeptide 58	230073	ENSMUSG00000040296
Slc37a4	NA	Slc37a4	solute carrier family 37 (glucose-6-phosphate transporter), member 4	14385	ENSMUSG00000032114
Mrc1	NA	Mrc1	mannose receptor, C type 1	17533	ENSMUSG00000026712
F2rl2	NA	F2rl2	coagulation factor II (thrombin) receptor-like 2	14064	ENSMUSG00000021675
Ednrb	NA	Ednrb	endothelin receptor type B	13618	ENSMUSG00000022122
Gabbr1	NA	Gabbr1	gamma-aminobutyric acid (GABA) B receptor, 1	54393	ENSMUSG00000024462
Psip1	NA	Psip1	PC4 and SFRS1 interacting protein 1	101739	ENSMUSG00000028484
Thop1	NA	Thop1	thimet oligopeptidase 1	50492	ENSMUSG00000004929
Hexb	NA	Hexb	hexosaminidase B	15212	ENSMUSG00000021665
Nlrp3	NA	Nlrp3	NLR family, pyrin domain containing 3	216799	ENSMUSG00000032691
Smpd1	NA	Smpd1	sphingomyelin phosphodiesterase 1, acid lysosomal	20597	ENSMUSG00000037049
Plekha1	NA	Plekha1	pleckstrin homology domain containing, family A (phosphoinositide binding specific) member 1	101476	ENSMUSG00000040268
Foxo3	NA	Foxo3	forkhead box O3	56484	ENSMUSG00000048756
Mbl1	NA	Mbl1	mannose-binding lectin (protein A) 1	17194	ENSMUSG00000037780
Foxp1	NA	Foxp1	forkhead box P1	108655	ENSMUSG00000030067
Vegfb	NA	Vegfb	vascular endothelial growth factor B	22340	ENSMUSG00000024962
Dock2	NA	Dock2	dedicator of cyto-kinesis 2	94176	ENSMUSG00000020143
Ncf1	NA	Ncf1	neutrophil cytosolic factor 1	17969	ENSMUSG00000015950
Il18r1	NA	Il18r1	interleukin 18 receptor 1	16182	ENSMUSG00000026070
Sat1	NA	Sat1	spermidine/spermine N1-acetyl transferase 1	20229	ENSMUSG00000025283
Atp7a	NA	Atp7a	ATPase, Cu++ transporting, alpha polypeptide	11977	ENSMUSG00000033792
Cebpb	NA	Cebpb	CCAAT/enhancer binding protein (C/EBP), beta	12608	ENSMUSG00000056501
Hr	NA	Hr	hairless	15460	ENSMUSG00000022096
Dgat1	NA	Dgat1	diacylglycerol O-acyltransferase 1	13350	ENSMUSG00000022555
Usf2	NA	Usf2	upstream transcription factor 2	22282	ENSMUSG00000058239
Kdr	NA	Kdr	kinase insert domain protein receptor	16542	ENSMUSG00000062960
Tnfsf10	NA	Tnfsf10	tumor necrosis factor (ligand) superfamily, member 10	22035	ENSMUSG00000039304
Ddr1	NA	Ddr1	discoidin domain receptor family, member 1	12305	ENSMUSG00000003534
Map2k2	NA	Map2k2	mitogen-activated protein kinase kinase 2	26396	ENSMUSG00000035027
Elk1	NA	Elk1	ELK1, member of ETS oncogene family	13712	ENSMUSG00000009406
Hhex	NA	Hhex	hematopoietically expressed homeobox	15242	ENSMUSG00000024986
Lpl	NA	Lpl	lipoprotein lipase	16956	ENSMUSG00000015568
Il18rap	NA	Il18rap	interleukin 18 receptor accessory protein	16174	ENSMUSG00000026068
Csf1r	NA	Csf1r	colony stimulating factor 1 receptor	12978	ENSMUSG00000024621
Itga3	NA	Itga3	integrin alpha 3	16400	ENSMUSG00000001507
Gtf2ird1	NA	Gtf2ird1	general transcription factor II I repeat domain-containing 1	57080	ENSMUSG00000023079
Plcd3	NA	Plcd3	phospholipase C, delta 3	72469	ENSMUSG00000020937
Clu	NA	Clu	clusterin	12759	ENSMUSG00000022037
Pdia3	NA	Pdia3	protein disulfide isomerase associated 3	14827	ENSMUSG00000027248
Sorbs1	NA	Sorbs1	sorbin and SH3 domain containing 1	20411	ENSMUSG00000025006
Akt1	NA	Akt1	thymoma viral proto-oncogene 1	11651	ENSMUSG00000001729
Ercc1	NA	Ercc1	excision repair cross-complementing rodent repair deficiency, complementation group 1	13870	ENSMUSG00000003549
Adra2b	NA	Adra2b	adrenergic receptor, alpha 2b	11552	ENSMUSG00000058620
Aco1	NA	Aco1	aconitase 1	11428	ENSMUSG00000028405
Mpl	NA	Mpl	myeloproliferative leukemia virus oncogene	17480	ENSMUSG00000006389
Mc3r	NA	Mc3r	melanocortin 3 receptor	17201	ENSMUSG00000038537
Nfix	NA	Nfix	nuclear factor I/X	18032	ENSMUSG00000001911
Hdgf	NA	Hdgf	hepatoma-derived growth factor	15191	ENSMUSG00000004897
Ogt	NA	Ogt	O-linked N-acetylglucosamine (GlcNAc) transferase (UDP-N-acetylglucosamine:polypeptide-N-acetylglucosaminyl transferase)	108155	ENSMUSG00000034160
Prkg1	NA	Prkg1	protein kinase, cGMP-dependent, type I	19091	ENSMUSG00000052920
Slc7a1	NA	Slc7a1	solute carrier family 7 (cationic amino acid transporter, y+ system), member 1	11987	ENSMUSG00000041313
Gal	NA	Gal	galanin	14419	ENSMUSG00000024907
Etv6	NA	Etv6	ets variant gene 6 (TEL oncogene)	14011	ENSMUSG00000030199
Whsc1	NA	Whsc1	Wolf-Hirschhorn syndrome candidate 1 (human)	107823	ENSMUSG00000057406
Dbh	NA	Dbh	dopamine beta hydroxylase	13166	ENSMUSG00000000889
Cxadr	NA	Cxadr	coxsackie virus and adenovirus receptor	13052	ENSMUSG00000022865
Ptger3	NA	Ptger3	prostaglandin E receptor 3 (subtype EP3)	19218	ENSMUSG00000040016
Htr5a	NA	Htr5a	5-hydroxytryptamine (serotonin) receptor 5A	15563	ENSMUSG00000039106
Dhodh	NA	Dhodh	dihydroorotate dehydrogenase	56749	ENSMUSG00000031730
Aspm	NA	Aspm	asp (abnormal spindle)-like, microcephaly associated (Drosophila)	12316	ENSMUSG00000033952
Ptprf	NA	Ptprf	protein tyrosine phosphatase, receptor type, F	19268	ENSMUSG00000033295
Tek	NA	Tek	endothelial-specific receptor tyrosine kinase	21687	ENSMUSG00000006386
Csf3	NA	Csf3	colony stimulating factor 3 (granulocyte)	12985	ENSMUSG00000038067
Tgfbr3	NA	Tgfbr3	transforming growth factor, beta receptor III	21814	ENSMUSG00000029287
Pafah1b1	NA	Pafah1b1	platelet-activating factor acetylhydrolase, isoform 1b, subunit 1	18472	ENSMUSG00000020745
Rora	NA	Rora	RAR-related orphan receptor alpha	19883	ENSMUSG00000032238
Aqp4	NA	Aqp4	aquaporin 4	11829	ENSMUSG00000024411
Adam8	NA	Adam8	a disintegrin and metallopeptidase domain 8	11501	ENSMUSG00000025473
Itga8	NA	Itga8	integrin alpha 8	241226	ENSMUSG00000026768
C9	NA	C9	complement component 9	12279	ENSMUSG00000022149
Tlr1	NA	Tlr1	toll-like receptor 1	21897	ENSMUSG00000044827
Myh9	NA	Myh9	myosin, heavy polypeptide 9, non-muscle	17886	ENSMUSG00000022443
Gnaq	NA	Gnaq	guanine nucleotide binding protein, alpha q polypeptide	14682	ENSMUSG00000024639
Entpd1	NA	Entpd1	ectonucleoside triphosphate diphosphohydrolase 1	12495	ENSMUSG00000048120
Atp6ap2	NA	Atp6ap2	ATPase, H+ transporting, lysosomal accessory protein 2	70495	ENSMUSG00000031007
Nov	NA	Nov	nephroblastoma overexpressed gene	18133	ENSMUSG00000037362
Hopx	NA	Hopx	HOP homeobox	74318	ENSMUSG00000059325
Irak4	NA	Irak4	interleukin-1 receptor-associated kinase 4	266632	ENSMUSG00000059883
Hc	NA	Hc	hemolytic complement	15139	ENSMUSG00000026874
Asph	NA	Asph	aspartate-beta-hydroxylase	65973	ENSMUSG00000028207
Mx2	NA	Mx2	myxovirus (influenza virus) resistance 2	17858	NULL
Mchr1	NA	Mchr1	melanin-concentrating hormone receptor 1	207911	ENSMUSG00000050164
Rac2	NA	Rac2	RAS-related C3 botulinum substrate 2	19354	ENSMUSG00000033220
Por	NA	Por	P450 (cytochrome) oxidoreductase	18984	ENSMUSG00000005514
Satb1	NA	Satb1	special AT-rich sequence binding protein 1	20230	ENSMUSG00000023927
P2ry12	NA	P2ry12	purinergic receptor P2Y, G-protein coupled 12	70839	ENSMUSG00000036353
Soat1	NA	Soat1	sterol O-acyltransferase 1	20652	ENSMUSG00000026600
Thrsp	NA	Thrsp	thyroid hormone responsive	21835	ENSMUSG00000035686
Hk2	NA	Hk2	hexokinase 2	15277	ENSMUSG00000000628
Inpp5d	NA	Inpp5d	inositol polyphosphate-5-phosphatase D	16331	ENSMUSG00000026288
Stat3	NA	Stat3	signal transducer and activator of transcription 3	20848	ENSMUSG00000004040
Plat	NA	Plat	plasminogen activator, tissue	18791	ENSMUSG00000031538
Tnfrsf11a	NA	Tnfrsf11a	tumor necrosis factor receptor superfamily, member 11a	21934	ENSMUSG00000026321
Nphs1	NA	Nphs1	nephrosis 1 homolog, nephrin (human)	54631	ENSMUSG00000006649
Dapk1	NA	Dapk1	death associated protein kinase 1	69635	ENSMUSG00000021559
Ptgdr	NA	Ptgdr	prostaglandin D receptor	19214	ENSMUSG00000071489
Il18	NA	Il18	interleukin 18	16173	ENSMUSG00000039217
Dst	NA	Dst	dystonin	13518	ENSMUSG00000026131
Abca2	NA	Abca2	ATP-binding cassette, sub-family A (ABC1), member 2	11305	ENSMUSG00000026944
Ctss	NA	Ctss	cathepsin S	13040	ENSMUSG00000038642
Mtap1b	NA	Mtap1b	microtubule-associated protein 1B	17755	ENSMUSG00000052727
Frzb	NA	Frzb	frizzled-related protein	20378	ENSMUSG00000027004
Il20	NA	Il20	interleukin 20	58181	ENSMUSG00000026416
Eng	NA	Eng	endoglin	13805	ENSMUSG00000026814
C3ar1	NA	C3ar1	complement component 3a receptor 1	12267	ENSMUSG00000040552
Calu	NA	Calu	calumenin	12321	ENSMUSG00000029767
Tnfsf8	NA	Tnfsf8	tumor necrosis factor (ligand) superfamily, member 8	21949	ENSMUSG00000028362
Ptprj	NA	Ptprj	protein tyrosine phosphatase, receptor type, J	19271	ENSMUSG00000025314
Tlr5	NA	Tlr5	toll-like receptor 5	53791	ENSMUSG00000079164
Cln8	NA	Cln8	ceroid-lipofuscinosis, neuronal 8	26889	ENSMUSG00000026317
Esr1	NA	Esr1	estrogen receptor 1 (alpha)	13982	ENSMUSG00000019768
Mapk8ip3	NA	Mapk8ip3	mitogen-activated protein kinase 8 interacting protein 3	30957	ENSMUSG00000024163
Mib1	NA	Mib1	mindbomb homolog 1 (Drosophila)	225164	ENSMUSG00000024294
Bcl2	NA	Bcl2	B cell leukemia/lymphoma 2	12043	ENSMUSG00000057329
Pin1	NA	Pin1	protein (peptidyl-prolyl cis/trans isomerase) NIMA-interacting 1	23988	ENSMUSG00000032171
Ghr	NA	Ghr	growth hormone receptor	14600	ENSMUSG00000055737
Srd5a1	NA	Srd5a1	steroid 5 alpha-reductase 1	78925	ENSMUSG00000021594
Dhcr24	NA	Dhcr24	24-dehydrocholesterol reductase	74754	ENSMUSG00000034926
Map2k4	NA	Map2k4	mitogen-activated protein kinase kinase 4	26398	ENSMUSG00000033352
Adrbk1	NA	Adrbk1	adrenergic receptor kinase, beta 1	110355	ENSMUSG00000024858
Hpse	NA	Hpse	heparanase	15442	ENSMUSG00000035273
Lifr	NA	Lifr	leukemia inhibitory factor receptor	16880	ENSMUSG00000054263
Map2k1	NA	Map2k1	mitogen-activated protein kinase kinase 1	26395	ENSMUSG00000004936
Tomm40	NA	Tomm40	translocase of outer mitochondrial membrane 40 homolog (yeast)	53333	ENSMUSG00000002984
Aebp1	NA	Aebp1	AE binding protein 1	11568	ENSMUSG00000020473
Bdnf	NA	Bdnf	brain derived neurotrophic factor	12064	ENSMUSG00000048482
Pemt	NA	Pemt	phosphatidylethanolamine N-methyltransferase	18618	ENSMUSG00000000301
Ppp2r4	NA	Ppp2r4	protein phosphatase 2A, regulatory subunit B (PR 53)	110854	ENSMUSG00000039515
Gclm	NA	Gclm	glutamate-cysteine ligase, modifier subunit	14630	ENSMUSG00000028124
Dad1	NA	Dad1	defender against cell death 1	13135	ENSMUSG00000022174
Nfkb1	NA	Nfkb1	nuclear factor of kappa light polypeptide gene enhancer in B cells 1, p105	18033	ENSMUSG00000028163
Slc30a1	NA	Slc30a1	solute carrier family 30 (zinc transporter), member 1	22782	ENSMUSG00000037434
Slc40a1	NA	Slc40a1	solute carrier family 40 (iron-regulated transporter), member 1	53945	ENSMUSG00000025993
Mc1r	NA	Mc1r	melanocortin 1 receptor	17199	ENSMUSG00000074037
Cd37	NA	Cd37	CD37 antigen	12493	ENSMUSG00000030798
Ifi30	NA	Ifi30	interferon gamma inducible protein 30	65972	ENSMUSG00000031838
Egfr	NA	Egfr	epidermal growth factor receptor	13649	ENSMUSG00000020122
Lpin2	NA	Lpin2	lipin 2	64898	ENSMUSG00000024052
Polb	NA	Polb	polymerase (DNA directed), beta	18970	ENSMUSG00000031536
Lgals9	NA	Lgals9	lectin, galactose binding, soluble 9	16859	ENSMUSG00000001123
F7	NA	F7	coagulation factor VII	14068	ENSMUSG00000031443
Ighmbp2	NA	Ighmbp2	immunoglobulin mu binding protein 2	20589	NULL
Clec7a	NA	Clec7a	C-type lectin domain family 7, member a	56644	ENSMUSG00000079293
Atp7b	NA	Atp7b	ATPase, Cu++ transporting, beta polypeptide	11979	ENSMUSG00000006567
Safb2	NA	Safb2	scaffold attachment factor B2	224902	ENSMUSG00000042625
Axl	NA	Axl	AXL receptor tyrosine kinase	26362	ENSMUSG00000002602
Fcgr1	NA	Fcgr1	Fc receptor, IgG, high affinity I	14129	ENSMUSG00000015947
Ptger1	NA	Ptger1	prostaglandin E receptor 1 (subtype EP1)	19216	ENSMUSG00000019464
Prkch	NA	Prkch	protein kinase C, eta	18755	ENSMUSG00000021108
Prdx1	NA	Prdx1	peroxiredoxin 1	18477	ENSMUSG00000028691
Cd38	NA	Cd38	CD38 antigen	12494	ENSMUSG00000029084
Il4ra	NA	Il4ra	interleukin 4 receptor, alpha	16190	ENSMUSG00000030748
Gpr1	NA	Gpr1	G protein-coupled receptor 1	241070	ENSMUSG00000046856
Tsc22d3	NA	Tsc22d3	TSC22 domain family, member 3	14605	ENSMUSG00000031431
Muc20	NA	Muc20	mucin 20	224116	ENSMUSG00000035638
Brs3	NA	Brs3	bombesin-like receptor 3	12209	ENSMUSG00000031130
Chrna7	NA	Chrna7	cholinergic receptor, nicotinic, alpha polypeptide 7	11441	ENSMUSG00000030525
Nr4a2	NA	Nr4a2	nuclear receptor subfamily 4, group A, member 2	18227	ENSMUSG00000026826
Hspa4	NA	Hspa4	heat shock protein 4	15525	ENSMUSG00000020361
Nrip2	NA	Nrip2	nuclear receptor interacting protein 2	60345	ENSMUSG00000001520
Lcp1	NA	Lcp1	lymphocyte cytosolic protein 1	18826	ENSMUSG00000021998
Ctsh	NA	Ctsh	cathepsin H	13036	ENSMUSG00000032359
Cav1	NA	Cav1	caveolin 1, caveolae protein	12389	ENSMUSG00000007655
Cdh5	NA	Cdh5	cadherin 5	12562	ENSMUSG00000031871
Col1a2	NA	Col1a2	collagen, type I, alpha 2	12843	ENSMUSG00000029661
Rgs5	NA	Rgs5	regulator of G-protein signaling 5	19737	ENSMUSG00000026678
Ubqln1	NA	Ubqln1	ubiquilin 1	56085	ENSMUSG00000005312
Fcgr3	NA	Fcgr3	Fc receptor, IgG, low affinity III	14131	ENSMUSG00000059498
Akap10	NA	Akap10	A kinase (PRKA) anchor protein 10	56697	ENSMUSG00000047804
Gpi1	NA	Gpi1	glucose phosphate isomerase 1	14751	ENSMUSG00000036427
Nf1	NA	Nf1	neurofibromatosis 1	18015	ENSMUSG00000020716
Ndst1	NA	Ndst1	N-deacetylase/N-sulfotransferase (heparan glucosaminyl) 1	15531	ENSMUSG00000054008
Slc11a1	NA	Slc11a1	solute carrier family 11 (proton-coupled divalent metal ion transporters), member 1	18173	ENSMUSG00000026177
Bach2	NA	Bach2	BTB and CNC homology 2	12014	ENSMUSG00000040270
Cd8a	NA	Cd8a	CD8 antigen, alpha chain	12525	ENSMUSG00000053977
Map3k5	NA	Map3k5	mitogen-activated protein kinase kinase kinase 5	26408	ENSMUSG00000071369
Tfam	NA	Tfam	transcription factor A, mitochondrial	21780	ENSMUSG00000003923
Apob	NA	Apob	apolipoprotein B	238055	ENSMUSG00000020609
P2rx7	NA	P2rx7	purinergic receptor P2X, ligand-gated ion channel, 7	18439	ENSMUSG00000029468
Apex1	NA	Apex1	apurinic/apyrimidinic endonuclease 1	11792	ENSMUSG00000035960
Casp6	NA	Casp6	caspase 6	12368	ENSMUSG00000027997
Hnrnpk	NA	Hnrnpk	heterogeneous nuclear ribonucleoprotein K	15387	ENSMUSG00000021546
Bcl11b	NA	Bcl11b	B cell leukemia/lymphoma 11B	58208	ENSMUSG00000048251
Bcl11a	NA	Bcl11a	B cell CLL/lymphoma 11A (zinc finger protein)	14025	ENSMUSG00000000861
Cckbr	NA	Cckbr	cholecystokinin B receptor	12426	ENSMUSG00000030898
Atp5a1	NA	Atp5a1	ATP synthase, H+ transporting, mitochondrial F1 complex, alpha subunit 1	11946	ENSMUSG00000025428
Adora1	NA	Adora1	adenosine A1 receptor	11539	ENSMUSG00000042429
Slc5a3	NA	Slc5a3	solute carrier family 5 (inositol transporters), member 3	53881	ENSMUSG00000089774
Ppp3ca	NA	Ppp3ca	protein phosphatase 3, catalytic subunit, alpha isoform	19055	ENSMUSG00000028161
Unc93b1	NA	Unc93b1	unc-93 homolog B1 (C. elegans)	54445	ENSMUSG00000036908
Lrpap1	NA	Lrpap1	low density lipoprotein receptor-related protein associated protein 1	16976	ENSMUSG00000029103
Hgf	NA	Hgf	hepatocyte growth factor	15234	ENSMUSG00000028864
Cd209a	NA	Cd209a	CD209a antigen	170786	ENSMUSG00000031494
Cald1	NA	Cald1	caldesmon 1	109624	ENSMUSG00000029761
Apbb1	NA	Apbb1	amyloid beta (A4) precursor protein-binding, family B, member 1	11785	ENSMUSG00000037032
Emr1	NA	Emr1	EGF-like module containing, mucin-like, hormone receptor-like sequence 1	13733	ENSMUSG00000004730
Cycs	NA	Cycs	cytochrome c, somatic	13063	ENSMUSG00000063694
Apod	NA	Apod	apolipoprotein D	11815	ENSMUSG00000022548
Tial1	NA	Tial1	Tia1 cytotoxic granule-associated RNA binding protein-like 1	21843	ENSMUSG00000030846
Bcl10	NA	Bcl10	B cell leukemia/lymphoma 10	12042	ENSMUSG00000028191
Mb	NA	Mb	myoglobin	17189	ENSMUSG00000018893
Tril	NA	Tril	TLR4 interactor with leucine-rich repeats	66873	ENSMUSG00000043496
Fcer1g	NA	Fcer1g	Fc receptor, IgE, high affinity I, gamma polypeptide	14127	ENSMUSG00000058715
Bcl2l11	NA	Bcl2l11	BCL2-like 11 (apoptosis facilitator)	12125	ENSMUSG00000027381
Slc16a2	NA	Slc16a2	solute carrier family 16 (monocarboxylic acid transporters), member 2	20502	ENSMUSG00000033965
Tgfa	NA	Tgfa	transforming growth factor alpha	21802	ENSMUSG00000029999
Bcl2l1	NA	Bcl2l1	BCL2-like 1	12048	ENSMUSG00000007659
Esrra	NA	Esrra	estrogen related receptor, alpha	26379	ENSMUSG00000024955
Tgfbr1	NA	Tgfbr1	transforming growth factor, beta receptor I	21812	ENSMUSG00000007613
Cyp1b1	NA	Cyp1b1	cytochrome P450, family 1, subfamily b, polypeptide 1	13078	ENSMUSG00000024087
Gas6	NA	Gas6	growth arrest specific 6	14456	ENSMUSG00000031451
Rbm5	NA	Rbm5	RNA binding motif protein 5	83486	ENSMUSG00000032580
Arid4b	NA	Arid4b	AT rich interactive domain 4B (RBP1-like)	94246	ENSMUSG00000039219
Stc2	NA	Stc2	stanniocalcin 2	20856	ENSMUSG00000020303
Cst3	NA	Cst3	cystatin C	13010	ENSMUSG00000027447
Prdx2	NA	Prdx2	peroxiredoxin 2	21672	ENSMUSG00000005161
Ceacam1	NA	Ceacam1	carcinoembryonic antigen-related cell adhesion molecule 1	26365	ENSMUSG00000074272
Rapgef3	NA	Rapgef3	Rap guanine nucleotide exchange factor (GEF) 3	223864	ENSMUSG00000022469
Gh	NA	Gh	growth hormone	14599	ENSMUSG00000020713
Hk1	NA	Hk1	hexokinase 1	15275	ENSMUSG00000037012
Pde4a	NA	Pde4a	phosphodiesterase 4A, cAMP specific	18577	ENSMUSG00000032177
Tceal1	NA	Tceal1	transcription elongation factor A (SII)-like 1	237052	ENSMUSG00000049536
Pdlim5	NA	Pdlim5	PDZ and LIM domain 5	56376	ENSMUSG00000028273
Maf	NA	Maf	avian musculoaponeurotic fibrosarcoma (v-maf) AS42 oncogene homolog	17132	ENSMUSG00000055435
Ndp	NA	Ndp	Norrie disease (pseudoglioma) (human)	17986	ENSMUSG00000040138
Pik3r1	NA	Pik3r1	phosphatidylinositol 3-kinase, regulatory subunit, polypeptide 1 (p85 alpha)	18708	ENSMUSG00000041417
Adam17	NA	Adam17	a disintegrin and metallopeptidase domain 17	11491	ENSMUSG00000052593
Zfp202	NA	Zfp202	zinc finger protein 202	80902	ENSMUSG00000025602
Tlr2	NA	Tlr2	toll-like receptor 2	24088	ENSMUSG00000027995
Ubr1	NA	Ubr1	ubiquitin protein ligase E3 component n-recognin 1	22222	ENSMUSG00000027272
Parg	NA	Parg	poly (ADP-ribose) glycohydrolase	26430	ENSMUSG00000021911
Hif1a	NA	Hif1a	hypoxia inducible factor 1, alpha subunit	15251	ENSMUSG00000021109
Msn	NA	Msn	moesin	17698	ENSMUSG00000031207
Brd2	NA	Brd2	bromodomain containing 2	14312	ENSMUSG00000024335
Grk6	NA	Grk6	G protein-coupled receptor kinase 6	26385	ENSMUSG00000074886
Alox5ap	NA	Alox5ap	arachidonate 5-lipoxygenase activating protein	11690	ENSMUSG00000060063
Pebp1	NA	Pebp1	phosphatidylethanolamine binding protein 1	23980	ENSMUSG00000032959
Traf6	NA	Traf6	TNF receptor-associated factor 6	22034	ENSMUSG00000027164
Vav1	NA	Vav1	vav 1 oncogene	22324	ENSMUSG00000034116
Txn2	NA	Txn2	thioredoxin 2	56551	ENSMUSG00000005354
Flt1	NA	Flt1	FMS-like tyrosine kinase 1	14254	ENSMUSG00000029648
Ephb6	NA	Ephb6	Eph receptor B6	13848	ENSMUSG00000029869
Ctf1	NA	Ctf1	cardiotrophin 1	13019	ENSMUSG00000042340
Tspan8	NA	Tspan8	tetraspanin 8	216350	ENSMUSG00000034127
Irak1bp1	NA	Irak1bp1	interleukin-1 receptor-associated kinase 1 binding protein 1	65099	ENSMUSG00000032251
Atp4a	NA	Atp4a	ATPase, H+/K+ exchanging, gastric, alpha polypeptide	11944	ENSMUSG00000005553
Elk3	NA	Elk3	ELK3, member of ETS oncogene family	13713	ENSMUSG00000008398
Nr1h2	NA	Nr1h2	nuclear receptor subfamily 1, group H, member 2	22260	ENSMUSG00000060601
Fcamr	NA	Fcamr	Fc receptor, IgA, IgM, high affinity	64435	ENSMUSG00000026415
Npc2	NA	Npc2	Niemann Pick type C2	67963	ENSMUSG00000021242
Pde7a	NA	Pde7a	phosphodiesterase 7A	18583	ENSMUSG00000069094
Nmu	NA	Nmu	neuromedin U	56183	ENSMUSG00000029236
Fech	NA	Fech	ferrochelatase	14151	ENSMUSG00000024588
Mapk1	NA	Mapk1	mitogen-activated protein kinase 1	26413	ENSMUSG00000063358
Ndufs4	NA	Ndufs4	NADH dehydrogenase (ubiquinone) Fe-S protein 4	17993	ENSMUSG00000021764
Zeb1	NA	Zeb1	zinc finger E-box binding homeobox 1	21417	ENSMUSG00000024238
Casp8	NA	Casp8	caspase 8	12370	ENSMUSG00000026029
Pde4b	NA	Pde4b	phosphodiesterase 4B, cAMP specific	18578	ENSMUSG00000028525
Nfkbil1	NA	Nfkbil1	nuclear factor of kappa light polypeptide gene enhancer in B cells inhibitor like 1	18038	ENSMUSG00000042419
Serpinb9	NA	Serpinb9	serine (or cysteine) peptidase inhibitor, clade B, member 9	20723	ENSMUSG00000045827
Rasgrp1	NA	Rasgrp1	RAS guanyl releasing protein 1	19419	ENSMUSG00000027347
biological process	regulation of biological process	GO:0050789
C=6924;O=290;E=164.16;R=1.77;rawP=1.88e-38;adjP=6.81e-36
Grn	NA	Grn	granulin	14824	ENSMUSG00000034708
Cd14	NA	Cd14	CD14 antigen	12475	ENSMUSG00000051439
Itgb5	NA	Itgb5	integrin beta 5	16419	ENSMUSG00000022817
Tyrobp	NA	Tyrobp	TYRO protein tyrosine kinase binding protein	22177	ENSMUSG00000030579
Cd28	NA	Cd28	CD28 antigen	12487	ENSMUSG00000026012
Spint1	NA	Spint1	serine protease inhibitor, Kunitz type 1	20732	ENSMUSG00000027315
Asns	NA	Asns	asparagine synthetase	27053	ENSMUSG00000029752
Mgea5	NA	Mgea5	meningioma expressed antigen 5 (hyaluronidase)	76055	ENSMUSG00000025220
Ccnd2	NA	Ccnd2	cyclin D2	12444	ENSMUSG00000000184
Pik3ca	NA	Pik3ca	phosphatidylinositol 3-kinase, catalytic, alpha polypeptide	18706	ENSMUSG00000027665
Sparc	NA	Sparc	secreted acidic cysteine rich glycoprotein	20692	ENSMUSG00000018593
Igf1r	NA	Igf1r	insulin-like growth factor I receptor	16001	ENSMUSG00000005533
Aif1	NA	Aif1	allograft inflammatory factor 1	11629	ENSMUSG00000024397
Entpd5	NA	Entpd5	ectonucleoside triphosphate diphosphohydrolase 5	12499	ENSMUSG00000021236
Pik3cg	NA	Pik3cg	phosphoinositide-3-kinase, catalytic, gamma polypeptide	30955	ENSMUSG00000020573
Msr1	NA	Msr1	macrophage scavenger receptor 1	20288	ENSMUSG00000025044
Il6ra	NA	Il6ra	interleukin 6 receptor, alpha	16194	ENSMUSG00000027947
Mgll	NA	Mgll	monoglyceride lipase	23945	ENSMUSG00000033174
Tgfbr2	NA	Tgfbr2	transforming growth factor, beta receptor II	21813	ENSMUSG00000032440
Dbp	NA	Dbp	D site albumin promoter binding protein	13170	ENSMUSG00000059824
Atp2b2	NA	Atp2b2	ATPase, Ca++ transporting, plasma membrane 2	11941	ENSMUSG00000030302
Kit	NA	Kit	kit oncogene	16590	ENSMUSG00000005672
Sod2	NA	Sod2	superoxide dismutase 2, mitochondrial	20656	ENSMUSG00000006818
Scn8a	NA	Scn8a	sodium channel, voltage-gated, type VIII, alpha	20273	ENSMUSG00000023033
Casp3	NA	Casp3	caspase 3	12367	ENSMUSG00000031628
Rag1	NA	Rag1	recombination activating gene 1	19373	ENSMUSG00000061311
Mmp2	NA	Mmp2	matrix metallopeptidase 2	17390	ENSMUSG00000031740
Pde3b	NA	Pde3b	phosphodiesterase 3B, cGMP-inhibited	18576	ENSMUSG00000030671
Tnfaip3	NA	Tnfaip3	tumor necrosis factor, alpha-induced protein 3	21929	ENSMUSG00000019850
Npc1	NA	Npc1	Niemann Pick type C1	18145	ENSMUSG00000024413
Ncoa3	NA	Ncoa3	nuclear receptor coactivator 3	17979	ENSMUSG00000027678
Nras	NA	Nras	neuroblastoma ras oncogene	18176	ENSMUSG00000027852
Caml	NA	Caml	calcium modulating ligand	12328	ENSMUSG00000021501
Mpo	NA	Mpo	myeloperoxidase	17523	ENSMUSG00000009350
Gpc1	NA	Gpc1	glypican 1	14733	ENSMUSG00000034220
Ptpn2	NA	Ptpn2	protein tyrosine phosphatase, non-receptor type 2	19255	ENSMUSG00000024539
Ikbkg	NA	Ikbkg	inhibitor of kappaB kinase gamma	16151	ENSMUSG00000004221
Rps6kb1	NA	Rps6kb1	ribosomal protein S6 kinase, polypeptide 1	72508	ENSMUSG00000020516
Ddx58	NA	Ddx58	DEAD (Asp-Glu-Ala-Asp) box polypeptide 58	230073	ENSMUSG00000040296
Slc37a4	NA	Slc37a4	solute carrier family 37 (glucose-6-phosphate transporter), member 4	14385	ENSMUSG00000032114
Mrc1	NA	Mrc1	mannose receptor, C type 1	17533	ENSMUSG00000026712
F2rl2	NA	F2rl2	coagulation factor II (thrombin) receptor-like 2	14064	ENSMUSG00000021675
Ednrb	NA	Ednrb	endothelin receptor type B	13618	ENSMUSG00000022122
Gabbr1	NA	Gabbr1	gamma-aminobutyric acid (GABA) B receptor, 1	54393	ENSMUSG00000024462
Psip1	NA	Psip1	PC4 and SFRS1 interacting protein 1	101739	ENSMUSG00000028484
Thop1	NA	Thop1	thimet oligopeptidase 1	50492	ENSMUSG00000004929
Hexb	NA	Hexb	hexosaminidase B	15212	ENSMUSG00000021665
Nlrp3	NA	Nlrp3	NLR family, pyrin domain containing 3	216799	ENSMUSG00000032691
Smpd1	NA	Smpd1	sphingomyelin phosphodiesterase 1, acid lysosomal	20597	ENSMUSG00000037049
Plekha1	NA	Plekha1	pleckstrin homology domain containing, family A (phosphoinositide binding specific) member 1	101476	ENSMUSG00000040268
Foxo3	NA	Foxo3	forkhead box O3	56484	ENSMUSG00000048756
Mbl1	NA	Mbl1	mannose-binding lectin (protein A) 1	17194	ENSMUSG00000037780
Foxp1	NA	Foxp1	forkhead box P1	108655	ENSMUSG00000030067
Vegfb	NA	Vegfb	vascular endothelial growth factor B	22340	ENSMUSG00000024962
Dock2	NA	Dock2	dedicator of cyto-kinesis 2	94176	ENSMUSG00000020143
Ncf1	NA	Ncf1	neutrophil cytosolic factor 1	17969	ENSMUSG00000015950
Il18r1	NA	Il18r1	interleukin 18 receptor 1	16182	ENSMUSG00000026070
Sat1	NA	Sat1	spermidine/spermine N1-acetyl transferase 1	20229	ENSMUSG00000025283
Atp7a	NA	Atp7a	ATPase, Cu++ transporting, alpha polypeptide	11977	ENSMUSG00000033792
Cebpb	NA	Cebpb	CCAAT/enhancer binding protein (C/EBP), beta	12608	ENSMUSG00000056501
Hr	NA	Hr	hairless	15460	ENSMUSG00000022096
Dgat1	NA	Dgat1	diacylglycerol O-acyltransferase 1	13350	ENSMUSG00000022555
Usf2	NA	Usf2	upstream transcription factor 2	22282	ENSMUSG00000058239
Kdr	NA	Kdr	kinase insert domain protein receptor	16542	ENSMUSG00000062960
Tnfsf10	NA	Tnfsf10	tumor necrosis factor (ligand) superfamily, member 10	22035	ENSMUSG00000039304
Ddr1	NA	Ddr1	discoidin domain receptor family, member 1	12305	ENSMUSG00000003534
Map2k2	NA	Map2k2	mitogen-activated protein kinase kinase 2	26396	ENSMUSG00000035027
Elk1	NA	Elk1	ELK1, member of ETS oncogene family	13712	ENSMUSG00000009406
Hhex	NA	Hhex	hematopoietically expressed homeobox	15242	ENSMUSG00000024986
Lpl	NA	Lpl	lipoprotein lipase	16956	ENSMUSG00000015568
Il18rap	NA	Il18rap	interleukin 18 receptor accessory protein	16174	ENSMUSG00000026068
Csf1r	NA	Csf1r	colony stimulating factor 1 receptor	12978	ENSMUSG00000024621
Itga3	NA	Itga3	integrin alpha 3	16400	ENSMUSG00000001507
Gtf2ird1	NA	Gtf2ird1	general transcription factor II I repeat domain-containing 1	57080	ENSMUSG00000023079
Plcd3	NA	Plcd3	phospholipase C, delta 3	72469	ENSMUSG00000020937
Clu	NA	Clu	clusterin	12759	ENSMUSG00000022037
Pdia3	NA	Pdia3	protein disulfide isomerase associated 3	14827	ENSMUSG00000027248
Sorbs1	NA	Sorbs1	sorbin and SH3 domain containing 1	20411	ENSMUSG00000025006
Akt1	NA	Akt1	thymoma viral proto-oncogene 1	11651	ENSMUSG00000001729
Ercc1	NA	Ercc1	excision repair cross-complementing rodent repair deficiency, complementation group 1	13870	ENSMUSG00000003549
Adra2b	NA	Adra2b	adrenergic receptor, alpha 2b	11552	ENSMUSG00000058620
Aco1	NA	Aco1	aconitase 1	11428	ENSMUSG00000028405
Mpl	NA	Mpl	myeloproliferative leukemia virus oncogene	17480	ENSMUSG00000006389
Mc3r	NA	Mc3r	melanocortin 3 receptor	17201	ENSMUSG00000038537
Nfix	NA	Nfix	nuclear factor I/X	18032	ENSMUSG00000001911
Hdgf	NA	Hdgf	hepatoma-derived growth factor	15191	ENSMUSG00000004897
Ogt	NA	Ogt	O-linked N-acetylglucosamine (GlcNAc) transferase (UDP-N-acetylglucosamine:polypeptide-N-acetylglucosaminyl transferase)	108155	ENSMUSG00000034160
Prkg1	NA	Prkg1	protein kinase, cGMP-dependent, type I	19091	ENSMUSG00000052920
Slc7a1	NA	Slc7a1	solute carrier family 7 (cationic amino acid transporter, y+ system), member 1	11987	ENSMUSG00000041313
Gal	NA	Gal	galanin	14419	ENSMUSG00000024907
Etv6	NA	Etv6	ets variant gene 6 (TEL oncogene)	14011	ENSMUSG00000030199
Whsc1	NA	Whsc1	Wolf-Hirschhorn syndrome candidate 1 (human)	107823	ENSMUSG00000057406
Dbh	NA	Dbh	dopamine beta hydroxylase	13166	ENSMUSG00000000889
Cxadr	NA	Cxadr	coxsackie virus and adenovirus receptor	13052	ENSMUSG00000022865
Ptger3	NA	Ptger3	prostaglandin E receptor 3 (subtype EP3)	19218	ENSMUSG00000040016
Htr5a	NA	Htr5a	5-hydroxytryptamine (serotonin) receptor 5A	15563	ENSMUSG00000039106
Dhodh	NA	Dhodh	dihydroorotate dehydrogenase	56749	ENSMUSG00000031730
Aspm	NA	Aspm	asp (abnormal spindle)-like, microcephaly associated (Drosophila)	12316	ENSMUSG00000033952
Ptprf	NA	Ptprf	protein tyrosine phosphatase, receptor type, F	19268	ENSMUSG00000033295
Tek	NA	Tek	endothelial-specific receptor tyrosine kinase	21687	ENSMUSG00000006386
Csf3	NA	Csf3	colony stimulating factor 3 (granulocyte)	12985	ENSMUSG00000038067
Tgfbr3	NA	Tgfbr3	transforming growth factor, beta receptor III	21814	ENSMUSG00000029287
Pafah1b1	NA	Pafah1b1	platelet-activating factor acetylhydrolase, isoform 1b, subunit 1	18472	ENSMUSG00000020745
Rora	NA	Rora	RAR-related orphan receptor alpha	19883	ENSMUSG00000032238
Adam8	NA	Adam8	a disintegrin and metallopeptidase domain 8	11501	ENSMUSG00000025473
Itga8	NA	Itga8	integrin alpha 8	241226	ENSMUSG00000026768
C9	NA	C9	complement component 9	12279	ENSMUSG00000022149
Tlr1	NA	Tlr1	toll-like receptor 1	21897	ENSMUSG00000044827
Myh9	NA	Myh9	myosin, heavy polypeptide 9, non-muscle	17886	ENSMUSG00000022443
Gnaq	NA	Gnaq	guanine nucleotide binding protein, alpha q polypeptide	14682	ENSMUSG00000024639
Entpd1	NA	Entpd1	ectonucleoside triphosphate diphosphohydrolase 1	12495	ENSMUSG00000048120
Atp6ap2	NA	Atp6ap2	ATPase, H+ transporting, lysosomal accessory protein 2	70495	ENSMUSG00000031007
Nov	NA	Nov	nephroblastoma overexpressed gene	18133	ENSMUSG00000037362
Hopx	NA	Hopx	HOP homeobox	74318	ENSMUSG00000059325
Irak4	NA	Irak4	interleukin-1 receptor-associated kinase 4	266632	ENSMUSG00000059883
Hc	NA	Hc	hemolytic complement	15139	ENSMUSG00000026874
Asph	NA	Asph	aspartate-beta-hydroxylase	65973	ENSMUSG00000028207
Mx2	NA	Mx2	myxovirus (influenza virus) resistance 2	17858	NULL
Mchr1	NA	Mchr1	melanin-concentrating hormone receptor 1	207911	ENSMUSG00000050164
Rac2	NA	Rac2	RAS-related C3 botulinum substrate 2	19354	ENSMUSG00000033220
Por	NA	Por	P450 (cytochrome) oxidoreductase	18984	ENSMUSG00000005514
Satb1	NA	Satb1	special AT-rich sequence binding protein 1	20230	ENSMUSG00000023927
P2ry12	NA	P2ry12	purinergic receptor P2Y, G-protein coupled 12	70839	ENSMUSG00000036353
Soat1	NA	Soat1	sterol O-acyltransferase 1	20652	ENSMUSG00000026600
Thrsp	NA	Thrsp	thyroid hormone responsive	21835	ENSMUSG00000035686
Hk2	NA	Hk2	hexokinase 2	15277	ENSMUSG00000000628
Inpp5d	NA	Inpp5d	inositol polyphosphate-5-phosphatase D	16331	ENSMUSG00000026288
Stat3	NA	Stat3	signal transducer and activator of transcription 3	20848	ENSMUSG00000004040
Plat	NA	Plat	plasminogen activator, tissue	18791	ENSMUSG00000031538
Tnfrsf11a	NA	Tnfrsf11a	tumor necrosis factor receptor superfamily, member 11a	21934	ENSMUSG00000026321
Nphs1	NA	Nphs1	nephrosis 1 homolog, nephrin (human)	54631	ENSMUSG00000006649
Dapk1	NA	Dapk1	death associated protein kinase 1	69635	ENSMUSG00000021559
Ptgdr	NA	Ptgdr	prostaglandin D receptor	19214	ENSMUSG00000071489
Il18	NA	Il18	interleukin 18	16173	ENSMUSG00000039217
Dst	NA	Dst	dystonin	13518	ENSMUSG00000026131
Abca2	NA	Abca2	ATP-binding cassette, sub-family A (ABC1), member 2	11305	ENSMUSG00000026944
Ctss	NA	Ctss	cathepsin S	13040	ENSMUSG00000038642
Mtap1b	NA	Mtap1b	microtubule-associated protein 1B	17755	ENSMUSG00000052727
Frzb	NA	Frzb	frizzled-related protein	20378	ENSMUSG00000027004
Il20	NA	Il20	interleukin 20	58181	ENSMUSG00000026416
Eng	NA	Eng	endoglin	13805	ENSMUSG00000026814
C3ar1	NA	C3ar1	complement component 3a receptor 1	12267	ENSMUSG00000040552
Calu	NA	Calu	calumenin	12321	ENSMUSG00000029767
Tnfsf8	NA	Tnfsf8	tumor necrosis factor (ligand) superfamily, member 8	21949	ENSMUSG00000028362
Ptprj	NA	Ptprj	protein tyrosine phosphatase, receptor type, J	19271	ENSMUSG00000025314
Tlr5	NA	Tlr5	toll-like receptor 5	53791	ENSMUSG00000079164
Cln8	NA	Cln8	ceroid-lipofuscinosis, neuronal 8	26889	ENSMUSG00000026317
Esr1	NA	Esr1	estrogen receptor 1 (alpha)	13982	ENSMUSG00000019768
Mapk8ip3	NA	Mapk8ip3	mitogen-activated protein kinase 8 interacting protein 3	30957	ENSMUSG00000024163
Mib1	NA	Mib1	mindbomb homolog 1 (Drosophila)	225164	ENSMUSG00000024294
Bcl2	NA	Bcl2	B cell leukemia/lymphoma 2	12043	ENSMUSG00000057329
Pin1	NA	Pin1	protein (peptidyl-prolyl cis/trans isomerase) NIMA-interacting 1	23988	ENSMUSG00000032171
Ghr	NA	Ghr	growth hormone receptor	14600	ENSMUSG00000055737
Dhcr24	NA	Dhcr24	24-dehydrocholesterol reductase	74754	ENSMUSG00000034926
Map2k4	NA	Map2k4	mitogen-activated protein kinase kinase 4	26398	ENSMUSG00000033352
Adrbk1	NA	Adrbk1	adrenergic receptor kinase, beta 1	110355	ENSMUSG00000024858
Hpse	NA	Hpse	heparanase	15442	ENSMUSG00000035273
Lifr	NA	Lifr	leukemia inhibitory factor receptor	16880	ENSMUSG00000054263
Map2k1	NA	Map2k1	mitogen-activated protein kinase kinase 1	26395	ENSMUSG00000004936
Tomm40	NA	Tomm40	translocase of outer mitochondrial membrane 40 homolog (yeast)	53333	ENSMUSG00000002984
Aebp1	NA	Aebp1	AE binding protein 1	11568	ENSMUSG00000020473
Bdnf	NA	Bdnf	brain derived neurotrophic factor	12064	ENSMUSG00000048482
Pemt	NA	Pemt	phosphatidylethanolamine N-methyltransferase	18618	ENSMUSG00000000301
Ppp2r4	NA	Ppp2r4	protein phosphatase 2A, regulatory subunit B (PR 53)	110854	ENSMUSG00000039515
Gclm	NA	Gclm	glutamate-cysteine ligase, modifier subunit	14630	ENSMUSG00000028124
Dad1	NA	Dad1	defender against cell death 1	13135	ENSMUSG00000022174
Nfkb1	NA	Nfkb1	nuclear factor of kappa light polypeptide gene enhancer in B cells 1, p105	18033	ENSMUSG00000028163
Slc30a1	NA	Slc30a1	solute carrier family 30 (zinc transporter), member 1	22782	ENSMUSG00000037434
Mc1r	NA	Mc1r	melanocortin 1 receptor	17199	ENSMUSG00000074037
Cd37	NA	Cd37	CD37 antigen	12493	ENSMUSG00000030798
Ifi30	NA	Ifi30	interferon gamma inducible protein 30	65972	ENSMUSG00000031838
Egfr	NA	Egfr	epidermal growth factor receptor	13649	ENSMUSG00000020122
Lpin2	NA	Lpin2	lipin 2	64898	ENSMUSG00000024052
Polb	NA	Polb	polymerase (DNA directed), beta	18970	ENSMUSG00000031536
Lgals9	NA	Lgals9	lectin, galactose binding, soluble 9	16859	ENSMUSG00000001123
F7	NA	F7	coagulation factor VII	14068	ENSMUSG00000031443
Ighmbp2	NA	Ighmbp2	immunoglobulin mu binding protein 2	20589	NULL
Clec7a	NA	Clec7a	C-type lectin domain family 7, member a	56644	ENSMUSG00000079293
Safb2	NA	Safb2	scaffold attachment factor B2	224902	ENSMUSG00000042625
Axl	NA	Axl	AXL receptor tyrosine kinase	26362	ENSMUSG00000002602
Fcgr1	NA	Fcgr1	Fc receptor, IgG, high affinity I	14129	ENSMUSG00000015947
Ptger1	NA	Ptger1	prostaglandin E receptor 1 (subtype EP1)	19216	ENSMUSG00000019464
Prkch	NA	Prkch	protein kinase C, eta	18755	ENSMUSG00000021108
Prdx1	NA	Prdx1	peroxiredoxin 1	18477	ENSMUSG00000028691
Cd38	NA	Cd38	CD38 antigen	12494	ENSMUSG00000029084
Il4ra	NA	Il4ra	interleukin 4 receptor, alpha	16190	ENSMUSG00000030748
Gpr1	NA	Gpr1	G protein-coupled receptor 1	241070	ENSMUSG00000046856
Tsc22d3	NA	Tsc22d3	TSC22 domain family, member 3	14605	ENSMUSG00000031431
Muc20	NA	Muc20	mucin 20	224116	ENSMUSG00000035638
Brs3	NA	Brs3	bombesin-like receptor 3	12209	ENSMUSG00000031130
Chrna7	NA	Chrna7	cholinergic receptor, nicotinic, alpha polypeptide 7	11441	ENSMUSG00000030525
Nr4a2	NA	Nr4a2	nuclear receptor subfamily 4, group A, member 2	18227	ENSMUSG00000026826
Hspa4	NA	Hspa4	heat shock protein 4	15525	ENSMUSG00000020361
Nrip2	NA	Nrip2	nuclear receptor interacting protein 2	60345	ENSMUSG00000001520
Lcp1	NA	Lcp1	lymphocyte cytosolic protein 1	18826	ENSMUSG00000021998
Ctsh	NA	Ctsh	cathepsin H	13036	ENSMUSG00000032359
Cav1	NA	Cav1	caveolin 1, caveolae protein	12389	ENSMUSG00000007655
Cdh5	NA	Cdh5	cadherin 5	12562	ENSMUSG00000031871
Col1a2	NA	Col1a2	collagen, type I, alpha 2	12843	ENSMUSG00000029661
Rgs5	NA	Rgs5	regulator of G-protein signaling 5	19737	ENSMUSG00000026678
Ubqln1	NA	Ubqln1	ubiquilin 1	56085	ENSMUSG00000005312
Fcgr3	NA	Fcgr3	Fc receptor, IgG, low affinity III	14131	ENSMUSG00000059498
Akap10	NA	Akap10	A kinase (PRKA) anchor protein 10	56697	ENSMUSG00000047804
Gpi1	NA	Gpi1	glucose phosphate isomerase 1	14751	ENSMUSG00000036427
Nf1	NA	Nf1	neurofibromatosis 1	18015	ENSMUSG00000020716
Ndst1	NA	Ndst1	N-deacetylase/N-sulfotransferase (heparan glucosaminyl) 1	15531	ENSMUSG00000054008
Slc11a1	NA	Slc11a1	solute carrier family 11 (proton-coupled divalent metal ion transporters), member 1	18173	ENSMUSG00000026177
Bach2	NA	Bach2	BTB and CNC homology 2	12014	ENSMUSG00000040270
Cd8a	NA	Cd8a	CD8 antigen, alpha chain	12525	ENSMUSG00000053977
Map3k5	NA	Map3k5	mitogen-activated protein kinase kinase kinase 5	26408	ENSMUSG00000071369
Tfam	NA	Tfam	transcription factor A, mitochondrial	21780	ENSMUSG00000003923
Apob	NA	Apob	apolipoprotein B	238055	ENSMUSG00000020609
P2rx7	NA	P2rx7	purinergic receptor P2X, ligand-gated ion channel, 7	18439	ENSMUSG00000029468
Apex1	NA	Apex1	apurinic/apyrimidinic endonuclease 1	11792	ENSMUSG00000035960
Casp6	NA	Casp6	caspase 6	12368	ENSMUSG00000027997
Hnrnpk	NA	Hnrnpk	heterogeneous nuclear ribonucleoprotein K	15387	ENSMUSG00000021546
Bcl11b	NA	Bcl11b	B cell leukemia/lymphoma 11B	58208	ENSMUSG00000048251
Bcl11a	NA	Bcl11a	B cell CLL/lymphoma 11A (zinc finger protein)	14025	ENSMUSG00000000861
Cckbr	NA	Cckbr	cholecystokinin B receptor	12426	ENSMUSG00000030898
Atp5a1	NA	Atp5a1	ATP synthase, H+ transporting, mitochondrial F1 complex, alpha subunit 1	11946	ENSMUSG00000025428
Adora1	NA	Adora1	adenosine A1 receptor	11539	ENSMUSG00000042429
Slc5a3	NA	Slc5a3	solute carrier family 5 (inositol transporters), member 3	53881	ENSMUSG00000089774
Ppp3ca	NA	Ppp3ca	protein phosphatase 3, catalytic subunit, alpha isoform	19055	ENSMUSG00000028161
Unc93b1	NA	Unc93b1	unc-93 homolog B1 (C. elegans)	54445	ENSMUSG00000036908
Lrpap1	NA	Lrpap1	low density lipoprotein receptor-related protein associated protein 1	16976	ENSMUSG00000029103
Hgf	NA	Hgf	hepatocyte growth factor	15234	ENSMUSG00000028864
Cd209a	NA	Cd209a	CD209a antigen	170786	ENSMUSG00000031494
Cald1	NA	Cald1	caldesmon 1	109624	ENSMUSG00000029761
Apbb1	NA	Apbb1	amyloid beta (A4) precursor protein-binding, family B, member 1	11785	ENSMUSG00000037032
Emr1	NA	Emr1	EGF-like module containing, mucin-like, hormone receptor-like sequence 1	13733	ENSMUSG00000004730
Cycs	NA	Cycs	cytochrome c, somatic	13063	ENSMUSG00000063694
Apod	NA	Apod	apolipoprotein D	11815	ENSMUSG00000022548
Tial1	NA	Tial1	Tia1 cytotoxic granule-associated RNA binding protein-like 1	21843	ENSMUSG00000030846
Bcl10	NA	Bcl10	B cell leukemia/lymphoma 10	12042	ENSMUSG00000028191
Tril	NA	Tril	TLR4 interactor with leucine-rich repeats	66873	ENSMUSG00000043496
Fcer1g	NA	Fcer1g	Fc receptor, IgE, high affinity I, gamma polypeptide	14127	ENSMUSG00000058715
Bcl2l11	NA	Bcl2l11	BCL2-like 11 (apoptosis facilitator)	12125	ENSMUSG00000027381
Tgfa	NA	Tgfa	transforming growth factor alpha	21802	ENSMUSG00000029999
Bcl2l1	NA	Bcl2l1	BCL2-like 1	12048	ENSMUSG00000007659
Esrra	NA	Esrra	estrogen related receptor, alpha	26379	ENSMUSG00000024955
Tgfbr1	NA	Tgfbr1	transforming growth factor, beta receptor I	21812	ENSMUSG00000007613
Gas6	NA	Gas6	growth arrest specific 6	14456	ENSMUSG00000031451
Rbm5	NA	Rbm5	RNA binding motif protein 5	83486	ENSMUSG00000032580
Arid4b	NA	Arid4b	AT rich interactive domain 4B (RBP1-like)	94246	ENSMUSG00000039219
Stc2	NA	Stc2	stanniocalcin 2	20856	ENSMUSG00000020303
Cst3	NA	Cst3	cystatin C	13010	ENSMUSG00000027447
Prdx2	NA	Prdx2	peroxiredoxin 2	21672	ENSMUSG00000005161
Ceacam1	NA	Ceacam1	carcinoembryonic antigen-related cell adhesion molecule 1	26365	ENSMUSG00000074272
Rapgef3	NA	Rapgef3	Rap guanine nucleotide exchange factor (GEF) 3	223864	ENSMUSG00000022469
Gh	NA	Gh	growth hormone	14599	ENSMUSG00000020713
Hk1	NA	Hk1	hexokinase 1	15275	ENSMUSG00000037012
Pde4a	NA	Pde4a	phosphodiesterase 4A, cAMP specific	18577	ENSMUSG00000032177
Tceal1	NA	Tceal1	transcription elongation factor A (SII)-like 1	237052	ENSMUSG00000049536
Pdlim5	NA	Pdlim5	PDZ and LIM domain 5	56376	ENSMUSG00000028273
Ndp	NA	Ndp	Norrie disease (pseudoglioma) (human)	17986	ENSMUSG00000040138
Maf	NA	Maf	avian musculoaponeurotic fibrosarcoma (v-maf) AS42 oncogene homolog	17132	ENSMUSG00000055435
Pik3r1	NA	Pik3r1	phosphatidylinositol 3-kinase, regulatory subunit, polypeptide 1 (p85 alpha)	18708	ENSMUSG00000041417
Adam17	NA	Adam17	a disintegrin and metallopeptidase domain 17	11491	ENSMUSG00000052593
Zfp202	NA	Zfp202	zinc finger protein 202	80902	ENSMUSG00000025602
Tlr2	NA	Tlr2	toll-like receptor 2	24088	ENSMUSG00000027995
Ubr1	NA	Ubr1	ubiquitin protein ligase E3 component n-recognin 1	22222	ENSMUSG00000027272
Parg	NA	Parg	poly (ADP-ribose) glycohydrolase	26430	ENSMUSG00000021911
Hif1a	NA	Hif1a	hypoxia inducible factor 1, alpha subunit	15251	ENSMUSG00000021109
Msn	NA	Msn	moesin	17698	ENSMUSG00000031207
Brd2	NA	Brd2	bromodomain containing 2	14312	ENSMUSG00000024335
Grk6	NA	Grk6	G protein-coupled receptor kinase 6	26385	ENSMUSG00000074886
Alox5ap	NA	Alox5ap	arachidonate 5-lipoxygenase activating protein	11690	ENSMUSG00000060063
Pebp1	NA	Pebp1	phosphatidylethanolamine binding protein 1	23980	ENSMUSG00000032959
Traf6	NA	Traf6	TNF receptor-associated factor 6	22034	ENSMUSG00000027164
Vav1	NA	Vav1	vav 1 oncogene	22324	ENSMUSG00000034116
Txn2	NA	Txn2	thioredoxin 2	56551	ENSMUSG00000005354
Flt1	NA	Flt1	FMS-like tyrosine kinase 1	14254	ENSMUSG00000029648
Ephb6	NA	Ephb6	Eph receptor B6	13848	ENSMUSG00000029869
Ctf1	NA	Ctf1	cardiotrophin 1	13019	ENSMUSG00000042340
Tspan8	NA	Tspan8	tetraspanin 8	216350	ENSMUSG00000034127
Irak1bp1	NA	Irak1bp1	interleukin-1 receptor-associated kinase 1 binding protein 1	65099	ENSMUSG00000032251
Atp4a	NA	Atp4a	ATPase, H+/K+ exchanging, gastric, alpha polypeptide	11944	ENSMUSG00000005553
Elk3	NA	Elk3	ELK3, member of ETS oncogene family	13713	ENSMUSG00000008398
Nr1h2	NA	Nr1h2	nuclear receptor subfamily 1, group H, member 2	22260	ENSMUSG00000060601
Fcamr	NA	Fcamr	Fc receptor, IgA, IgM, high affinity	64435	ENSMUSG00000026415
Pde7a	NA	Pde7a	phosphodiesterase 7A	18583	ENSMUSG00000069094
Nmu	NA	Nmu	neuromedin U	56183	ENSMUSG00000029236
Fech	NA	Fech	ferrochelatase	14151	ENSMUSG00000024588
Mapk1	NA	Mapk1	mitogen-activated protein kinase 1	26413	ENSMUSG00000063358
Ndufs4	NA	Ndufs4	NADH dehydrogenase (ubiquinone) Fe-S protein 4	17993	ENSMUSG00000021764
Zeb1	NA	Zeb1	zinc finger E-box binding homeobox 1	21417	ENSMUSG00000024238
Casp8	NA	Casp8	caspase 8	12370	ENSMUSG00000026029
Nfkbil1	NA	Nfkbil1	nuclear factor of kappa light polypeptide gene enhancer in B cells inhibitor like 1	18038	ENSMUSG00000042419
Serpinb9	NA	Serpinb9	serine (or cysteine) peptidase inhibitor, clade B, member 9	20723	ENSMUSG00000045827
Rasgrp1	NA	Rasgrp1	RAS guanyl releasing protein 1	19419	ENSMUSG00000027347
biological process	positive regulation of biological process	GO:0048518
C=3069;O=181;E=72.76;R=2.49;rawP=1.35e-36;adjP=4.35e-34
C3ar1	NA	C3ar1	complement component 3a receptor 1	12267	ENSMUSG00000040552
Grn	NA	Grn	granulin	14824	ENSMUSG00000034708
Cd14	NA	Cd14	CD14 antigen	12475	ENSMUSG00000051439
Cd28	NA	Cd28	CD28 antigen	12487	ENSMUSG00000026012
Tnfsf8	NA	Tnfsf8	tumor necrosis factor (ligand) superfamily, member 8	21949	ENSMUSG00000028362
Tlr5	NA	Tlr5	toll-like receptor 5	53791	ENSMUSG00000079164
Ptprj	NA	Ptprj	protein tyrosine phosphatase, receptor type, J	19271	ENSMUSG00000025314
Asns	NA	Asns	asparagine synthetase	27053	ENSMUSG00000029752
Esr1	NA	Esr1	estrogen receptor 1 (alpha)	13982	ENSMUSG00000019768
Mapk8ip3	NA	Mapk8ip3	mitogen-activated protein kinase 8 interacting protein 3	30957	ENSMUSG00000024163
Mib1	NA	Mib1	mindbomb homolog 1 (Drosophila)	225164	ENSMUSG00000024294
Mgea5	NA	Mgea5	meningioma expressed antigen 5 (hyaluronidase)	76055	ENSMUSG00000025220
Ccnd2	NA	Ccnd2	cyclin D2	12444	ENSMUSG00000000184
Pik3ca	NA	Pik3ca	phosphatidylinositol 3-kinase, catalytic, alpha polypeptide	18706	ENSMUSG00000027665
Ghr	NA	Ghr	growth hormone receptor	14600	ENSMUSG00000055737
Pin1	NA	Pin1	protein (peptidyl-prolyl cis/trans isomerase) NIMA-interacting 1	23988	ENSMUSG00000032171
Bcl2	NA	Bcl2	B cell leukemia/lymphoma 2	12043	ENSMUSG00000057329
Igf1r	NA	Igf1r	insulin-like growth factor I receptor	16001	ENSMUSG00000005533
Aif1	NA	Aif1	allograft inflammatory factor 1	11629	ENSMUSG00000024397
Pik3cg	NA	Pik3cg	phosphoinositide-3-kinase, catalytic, gamma polypeptide	30955	ENSMUSG00000020573
Msr1	NA	Msr1	macrophage scavenger receptor 1	20288	ENSMUSG00000025044
Map2k4	NA	Map2k4	mitogen-activated protein kinase kinase 4	26398	ENSMUSG00000033352
Il6ra	NA	Il6ra	interleukin 6 receptor, alpha	16194	ENSMUSG00000027947
Adrbk1	NA	Adrbk1	adrenergic receptor kinase, beta 1	110355	ENSMUSG00000024858
Dbp	NA	Dbp	D site albumin promoter binding protein	13170	ENSMUSG00000059824
Tgfbr2	NA	Tgfbr2	transforming growth factor, beta receptor II	21813	ENSMUSG00000032440
Hpse	NA	Hpse	heparanase	15442	ENSMUSG00000035273
Atp2b2	NA	Atp2b2	ATPase, Ca++ transporting, plasma membrane 2	11941	ENSMUSG00000030302
Lifr	NA	Lifr	leukemia inhibitory factor receptor	16880	ENSMUSG00000054263
Kit	NA	Kit	kit oncogene	16590	ENSMUSG00000005672
Map2k1	NA	Map2k1	mitogen-activated protein kinase kinase 1	26395	ENSMUSG00000004936
Sod2	NA	Sod2	superoxide dismutase 2, mitochondrial	20656	ENSMUSG00000006818
Casp3	NA	Casp3	caspase 3	12367	ENSMUSG00000031628
Pemt	NA	Pemt	phosphatidylethanolamine N-methyltransferase	18618	ENSMUSG00000000301
Bdnf	NA	Bdnf	brain derived neurotrophic factor	12064	ENSMUSG00000048482
Ppp2r4	NA	Ppp2r4	protein phosphatase 2A, regulatory subunit B (PR 53)	110854	ENSMUSG00000039515
Nfkb1	NA	Nfkb1	nuclear factor of kappa light polypeptide gene enhancer in B cells 1, p105	18033	ENSMUSG00000028163
Mmp2	NA	Mmp2	matrix metallopeptidase 2	17390	ENSMUSG00000031740
Tnfaip3	NA	Tnfaip3	tumor necrosis factor, alpha-induced protein 3	21929	ENSMUSG00000019850
Ncoa3	NA	Ncoa3	nuclear receptor coactivator 3	17979	ENSMUSG00000027678
Mc1r	NA	Mc1r	melanocortin 1 receptor	17199	ENSMUSG00000074037
Egfr	NA	Egfr	epidermal growth factor receptor	13649	ENSMUSG00000020122
Cd37	NA	Cd37	CD37 antigen	12493	ENSMUSG00000030798
Lpin2	NA	Lpin2	lipin 2	64898	ENSMUSG00000024052
F7	NA	F7	coagulation factor VII	14068	ENSMUSG00000031443
Lgals9	NA	Lgals9	lectin, galactose binding, soluble 9	16859	ENSMUSG00000001123
Ikbkg	NA	Ikbkg	inhibitor of kappaB kinase gamma	16151	ENSMUSG00000004221
Rps6kb1	NA	Rps6kb1	ribosomal protein S6 kinase, polypeptide 1	72508	ENSMUSG00000020516
Ddx58	NA	Ddx58	DEAD (Asp-Glu-Ala-Asp) box polypeptide 58	230073	ENSMUSG00000040296
Ednrb	NA	Ednrb	endothelin receptor type B	13618	ENSMUSG00000022122
Gabbr1	NA	Gabbr1	gamma-aminobutyric acid (GABA) B receptor, 1	54393	ENSMUSG00000024462
Clec7a	NA	Clec7a	C-type lectin domain family 7, member a	56644	ENSMUSG00000079293
Psip1	NA	Psip1	PC4 and SFRS1 interacting protein 1	101739	ENSMUSG00000028484
Hexb	NA	Hexb	hexosaminidase B	15212	ENSMUSG00000021665
Fcgr1	NA	Fcgr1	Fc receptor, IgG, high affinity I	14129	ENSMUSG00000015947
Axl	NA	Axl	AXL receptor tyrosine kinase	26362	ENSMUSG00000002602
Nlrp3	NA	Nlrp3	NLR family, pyrin domain containing 3	216799	ENSMUSG00000032691
Smpd1	NA	Smpd1	sphingomyelin phosphodiesterase 1, acid lysosomal	20597	ENSMUSG00000037049
Prkch	NA	Prkch	protein kinase C, eta	18755	ENSMUSG00000021108
Plekha1	NA	Plekha1	pleckstrin homology domain containing, family A (phosphoinositide binding specific) member 1	101476	ENSMUSG00000040268
Cd38	NA	Cd38	CD38 antigen	12494	ENSMUSG00000029084
Il4ra	NA	Il4ra	interleukin 4 receptor, alpha	16190	ENSMUSG00000030748
Foxo3	NA	Foxo3	forkhead box O3	56484	ENSMUSG00000048756
Mbl1	NA	Mbl1	mannose-binding lectin (protein A) 1	17194	ENSMUSG00000037780
Foxp1	NA	Foxp1	forkhead box P1	108655	ENSMUSG00000030067
Muc20	NA	Muc20	mucin 20	224116	ENSMUSG00000035638
Vegfb	NA	Vegfb	vascular endothelial growth factor B	22340	ENSMUSG00000024962
Dock2	NA	Dock2	dedicator of cyto-kinesis 2	94176	ENSMUSG00000020143
Chrna7	NA	Chrna7	cholinergic receptor, nicotinic, alpha polypeptide 7	11441	ENSMUSG00000030525
Hspa4	NA	Hspa4	heat shock protein 4	15525	ENSMUSG00000020361
Nr4a2	NA	Nr4a2	nuclear receptor subfamily 4, group A, member 2	18227	ENSMUSG00000026826
Cebpb	NA	Cebpb	CCAAT/enhancer binding protein (C/EBP), beta	12608	ENSMUSG00000056501
Usf2	NA	Usf2	upstream transcription factor 2	22282	ENSMUSG00000058239
Kdr	NA	Kdr	kinase insert domain protein receptor	16542	ENSMUSG00000062960
Map2k2	NA	Map2k2	mitogen-activated protein kinase kinase 2	26396	ENSMUSG00000035027
Tnfsf10	NA	Tnfsf10	tumor necrosis factor (ligand) superfamily, member 10	22035	ENSMUSG00000039304
Elk1	NA	Elk1	ELK1, member of ETS oncogene family	13712	ENSMUSG00000009406
Ctsh	NA	Ctsh	cathepsin H	13036	ENSMUSG00000032359
Cav1	NA	Cav1	caveolin 1, caveolae protein	12389	ENSMUSG00000007655
Hhex	NA	Hhex	hematopoietically expressed homeobox	15242	ENSMUSG00000024986
Lpl	NA	Lpl	lipoprotein lipase	16956	ENSMUSG00000015568
Fcgr3	NA	Fcgr3	Fc receptor, IgG, low affinity III	14131	ENSMUSG00000059498
Csf1r	NA	Csf1r	colony stimulating factor 1 receptor	12978	ENSMUSG00000024621
Nf1	NA	Nf1	neurofibromatosis 1	18015	ENSMUSG00000020716
Clu	NA	Clu	clusterin	12759	ENSMUSG00000022037
Pdia3	NA	Pdia3	protein disulfide isomerase associated 3	14827	ENSMUSG00000027248
Sorbs1	NA	Sorbs1	sorbin and SH3 domain containing 1	20411	ENSMUSG00000025006
Akt1	NA	Akt1	thymoma viral proto-oncogene 1	11651	ENSMUSG00000001729
Adra2b	NA	Adra2b	adrenergic receptor, alpha 2b	11552	ENSMUSG00000058620
Slc11a1	NA	Slc11a1	solute carrier family 11 (proton-coupled divalent metal ion transporters), member 1	18173	ENSMUSG00000026177
Cd8a	NA	Cd8a	CD8 antigen, alpha chain	12525	ENSMUSG00000053977
Tfam	NA	Tfam	transcription factor A, mitochondrial	21780	ENSMUSG00000003923
Map3k5	NA	Map3k5	mitogen-activated protein kinase kinase kinase 5	26408	ENSMUSG00000071369
Mc3r	NA	Mc3r	melanocortin 3 receptor	17201	ENSMUSG00000038537
P2rx7	NA	P2rx7	purinergic receptor P2X, ligand-gated ion channel, 7	18439	ENSMUSG00000029468
Apob	NA	Apob	apolipoprotein B	238055	ENSMUSG00000020609
Nfix	NA	Nfix	nuclear factor I/X	18032	ENSMUSG00000001911
Apex1	NA	Apex1	apurinic/apyrimidinic endonuclease 1	11792	ENSMUSG00000035960
Casp6	NA	Casp6	caspase 6	12368	ENSMUSG00000027997
Ogt	NA	Ogt	O-linked N-acetylglucosamine (GlcNAc) transferase (UDP-N-acetylglucosamine:polypeptide-N-acetylglucosaminyl transferase)	108155	ENSMUSG00000034160
Bcl11a	NA	Bcl11a	B cell CLL/lymphoma 11A (zinc finger protein)	14025	ENSMUSG00000000861
Bcl11b	NA	Bcl11b	B cell leukemia/lymphoma 11B	58208	ENSMUSG00000048251
Hnrnpk	NA	Hnrnpk	heterogeneous nuclear ribonucleoprotein K	15387	ENSMUSG00000021546
Cckbr	NA	Cckbr	cholecystokinin B receptor	12426	ENSMUSG00000030898
Gal	NA	Gal	galanin	14419	ENSMUSG00000024907
Adora1	NA	Adora1	adenosine A1 receptor	11539	ENSMUSG00000042429
Ppp3ca	NA	Ppp3ca	protein phosphatase 3, catalytic subunit, alpha isoform	19055	ENSMUSG00000028161
Unc93b1	NA	Unc93b1	unc-93 homolog B1 (C. elegans)	54445	ENSMUSG00000036908
Hgf	NA	Hgf	hepatocyte growth factor	15234	ENSMUSG00000028864
Dbh	NA	Dbh	dopamine beta hydroxylase	13166	ENSMUSG00000000889
Apbb1	NA	Apbb1	amyloid beta (A4) precursor protein-binding, family B, member 1	11785	ENSMUSG00000037032
Tial1	NA	Tial1	Tia1 cytotoxic granule-associated RNA binding protein-like 1	21843	ENSMUSG00000030846
Cycs	NA	Cycs	cytochrome c, somatic	13063	ENSMUSG00000063694
Dhodh	NA	Dhodh	dihydroorotate dehydrogenase	56749	ENSMUSG00000031730
Bcl10	NA	Bcl10	B cell leukemia/lymphoma 10	12042	ENSMUSG00000028191
Aspm	NA	Aspm	asp (abnormal spindle)-like, microcephaly associated (Drosophila)	12316	ENSMUSG00000033952
Tril	NA	Tril	TLR4 interactor with leucine-rich repeats	66873	ENSMUSG00000043496
Ptprf	NA	Ptprf	protein tyrosine phosphatase, receptor type, F	19268	ENSMUSG00000033295
Bcl2l11	NA	Bcl2l11	BCL2-like 11 (apoptosis facilitator)	12125	ENSMUSG00000027381
Fcer1g	NA	Fcer1g	Fc receptor, IgE, high affinity I, gamma polypeptide	14127	ENSMUSG00000058715
Tgfa	NA	Tgfa	transforming growth factor alpha	21802	ENSMUSG00000029999
Tek	NA	Tek	endothelial-specific receptor tyrosine kinase	21687	ENSMUSG00000006386
Bcl2l1	NA	Bcl2l1	BCL2-like 1	12048	ENSMUSG00000007659
Tgfbr1	NA	Tgfbr1	transforming growth factor, beta receptor I	21812	ENSMUSG00000007613
Esrra	NA	Esrra	estrogen related receptor, alpha	26379	ENSMUSG00000024955
Gas6	NA	Gas6	growth arrest specific 6	14456	ENSMUSG00000031451
Csf3	NA	Csf3	colony stimulating factor 3 (granulocyte)	12985	ENSMUSG00000038067
Rbm5	NA	Rbm5	RNA binding motif protein 5	83486	ENSMUSG00000032580
Tgfbr3	NA	Tgfbr3	transforming growth factor, beta receptor III	21814	ENSMUSG00000029287
Pafah1b1	NA	Pafah1b1	platelet-activating factor acetylhydrolase, isoform 1b, subunit 1	18472	ENSMUSG00000020745
Rora	NA	Rora	RAR-related orphan receptor alpha	19883	ENSMUSG00000032238
Cst3	NA	Cst3	cystatin C	13010	ENSMUSG00000027447
Ceacam1	NA	Ceacam1	carcinoembryonic antigen-related cell adhesion molecule 1	26365	ENSMUSG00000074272
Prdx2	NA	Prdx2	peroxiredoxin 2	21672	ENSMUSG00000005161
Rapgef3	NA	Rapgef3	Rap guanine nucleotide exchange factor (GEF) 3	223864	ENSMUSG00000022469
Gh	NA	Gh	growth hormone	14599	ENSMUSG00000020713
Adam8	NA	Adam8	a disintegrin and metallopeptidase domain 8	11501	ENSMUSG00000025473
Maf	NA	Maf	avian musculoaponeurotic fibrosarcoma (v-maf) AS42 oncogene homolog	17132	ENSMUSG00000055435
Ndp	NA	Ndp	Norrie disease (pseudoglioma) (human)	17986	ENSMUSG00000040138
Pik3r1	NA	Pik3r1	phosphatidylinositol 3-kinase, regulatory subunit, polypeptide 1 (p85 alpha)	18708	ENSMUSG00000041417
Adam17	NA	Adam17	a disintegrin and metallopeptidase domain 17	11491	ENSMUSG00000052593
Itga8	NA	Itga8	integrin alpha 8	241226	ENSMUSG00000026768
C9	NA	C9	complement component 9	12279	ENSMUSG00000022149
Tlr2	NA	Tlr2	toll-like receptor 2	24088	ENSMUSG00000027995
Parg	NA	Parg	poly (ADP-ribose) glycohydrolase	26430	ENSMUSG00000021911
Hif1a	NA	Hif1a	hypoxia inducible factor 1, alpha subunit	15251	ENSMUSG00000021109
[truncated: 11,935 more rows]

## Sheet: for supplement table
Category sub-root	Category name	GO ID	Raw P value	Adj P value		number of references in each category	number of genes in gene set and category	expected number in category	ratio of enrichment
biological process	anatomical structure development	GO:0048856	8.73e-25	7.03e-23		C=3251	O=165	E=77.08	R=2.14
biological process	apoptotic process	GO:0006915	5.64e-26	5.45e-24		C=1034	O=87	E=24.51	R=3.55
biological process	biological regulation	GO:0065007	3.06e-39	1.27e-36		C=7263	O=299	E=172.19	R=1.74
biological process	cell communication	GO:0007154	1.03e-34	2.49e-32		C=3643	O=196	E=86.37	R=2.27
biological process	cell death	GO:0008219	7.85e-27	8.42e-25		C=1377	O=103	E=32.65	R=3.16
biological process	cell proliferation	GO:0008283	3.12e-25	2.92e-23		C=1246	O=95	E=29.54	R=3.22
biological process	cellular process	GO:0009987	2.31e-29	3.35e-27		C=10816	O=353	E=256.43	R=1.38
biological process	cellular response to stimulus	GO:0051716	7.94e-34	1.64e-31		C=3893	O=202	E=92.30	R=2.19
biological process	death	GO:0016265	1.05e-26	1.09e-24		C=1382	O=103	E=32.76	R=3.14
biological process	developmental process	GO:0032502	7.05e-25	5.84e-23		C=3671	O=178	E=87.03	R=2.05
biological process	immune response	GO:0006955	3.76e-27	4.36e-25		C=611	O=68	E=14.49	R=4.69
biological process	immune system process	GO:0002376	9.36e-50	1.36e-46		C=1207	O=127	E=28.62	R=4.44
biological process	intracellular protein kinase cascade	GO:0007243	6.23e-25	5.31e-23		C=746	O=72	E=17.69	R=4.07
biological process	multicellular organismal development	GO:0007275	9.69e-25	7.59e-23		C=3254	O=165	E=77.15	R=2.14
biological process	multicellular organismal process	GO:0032501	8.96e-40	6.49e-37		C=4287	O=224	E=101.64	R=2.20
biological process	negative regulation of biological process	GO:0048519	9.28e-24	6.89e-22		C=2720	O=146	E=64.49	R=2.26
biological process	negative regulation of cell death	GO:0060548	2.51e-24	1.91e-22		C=586	O=63	E=13.89	R=4.53
biological process	organ development	GO:0048513	4.03e-25	3.65e-23		C=2057	O=126	E=48.77	R=2.58
biological process	positive regulation of biological process	GO:0048518	1.35e-36	4.35e-34		C=3069	O=181	E=72.76	R=2.49
biological process	positive regulation of cellular process	GO:0048522	1.65e-33	2.81e-31		C=2777	O=166	E=65.84	R=2.52
biological process	programmed cell death	GO:0012501	2.12e-26	2.12e-24		C=1297	O=99	E=30.75	R=3.22
biological process	regulation of apoptotic process	GO:0042981	5.64e-26	5.45e-24		C=1034	O=87	E=24.51	R=3.55
biological process	regulation of biological process	GO:0050789	9.28e-24	6.89e-22		C=2720	O=146	E=64.49	R=2.26
biological process	regulation of biological quality	GO:0065008	3.43e-28	4.73e-26		C=2016	O=130	E=47.80	R=2.72
biological process	regulation of cell death	GO:0010941	1.4e-27	1.76e-25		C=1092	O=92	E=25.89	R=3.55
biological process	regulation of cellular process	GO:0050794	9.31e-35	2.45e-32		C=6474	O=273	E=153.49	R=1.78
biological process	regulation of multicellular organismal process	GO:0051239	7.07e-34	1.58e-31		C=1695	O=127	E=40.19	R=3.16
biological process	regulation of programmed cell death	GO:0043067	6.4e-27	7.13e-25		C=1047	O=89	E=24.82	R=3.59
biological process	regulation of response to stimulus	GO:0048583	2.03e-29	3.1e-27		C=1879	O=127	E=44.55	R=2.85
biological process	regulation of signaling	GO:0023051	1.02e-23	7.39e-22		C=1717	O=111	E=40.71	R=2.73
biological process	response to chemical stimulus	GO:0042221	1.17e-39	6.78e-37		C=1778	O=139	E=42.15	R=3.30
biological process	response to stimulus	GO:0050896	1.33e-50	3.85e-47		C=4995	O=261	E=118.42	R=2.20
biological process	response to stress	GO:0006950	3.29e-35	9.53e-33		C=1922	O=138	E=45.57	R=3.03
biological process	response to wounding	GO:0009611	6.27e-28	8.26e-26		C=575	O=67	E=13.63	R=4.91
biological process	signal transduction	GO:0007165	1.18e-32	1.9e-30		C=3187	O=178	E=75.56	R=2.36
biological process	signaling	GO:0023052	1.08e-33	1.96e-31		C=3540	O=191	E=83.93	R=2.28
biological process	single organism signaling	GO:0044700	1.08e-33	1.96e-31		C=3540	O=191	E=83.93	R=2.28
biological process	single-multicellular organism process	GO:0044707	7.05e-40	6.49e-37		C=4281	O=224	E=101.50	R=2.21
biological process	single-organism process	GO:0044699	2.14e-39	1.03e-36		C=5824	O=265	E=138.08	R=1.92
biological process	system development	GO:0048731	3.34e-27	4.03e-25		C=2789	O=155	E=66.12	R=2.34
cellular component	apical part of cell	GO:0045177	7.33e-07	4.86e-06		C=275	O=22	E=6.53	R=3.37
cellular component	axon	GO:0030424	1.61e-06	1.04e-05		C=311	O=23	E=7.39	R=3.11
cellular component	basolateral plasma membrane	GO:0016323	1.69e-07	1.42e-06		C=155	O=17	E=3.68	R=4.62
cellular component	caveola	GO:0005901	3.93e-07	2.75e-06		C=66	O=11	E=1.57	R=7.02
cellular component	cell	GO:0005623	7.37e-20	2.65e-18		C=11823	O=357	E=280.77	R=1.27
cellular component	cell body	GO:0044297	9.51e-14	1.71e-12		C=424	O=40	E=10.07	R=3.97
cellular component	cell part	GO:0044464	7.21e-20	2.65e-18		C=11822	O=357	E=280.75	R=1.27
cellular component	cell periphery	GO:0071944	3.14e-25	7.91e-23		C=3144	O=163	E=74.66	R=2.18
cellular component	cell projection	GO:0042995	5.09e-12	6.75e-11		C=1312	O=73	E=31.16	R=2.34
cellular component	cell projection part	GO:0044463	3.7e-08	3.33e-07		C=573	O=37	E=13.61	R=2.72
cellular component	cell surface	GO:0009986	1.68e-20	8.47e-19		C=511	O=54	E=12.14	R=4.45
cellular component	cytoplasm	GO:0005737	1.46e-16	4.6e-15		C=7828	O=267	E=185.90	R=1.44
cellular component	cytoplasmic part	GO:0044444	3.18e-15	7.29e-14		C=5198	O=198	E=123.44	R=1.60
cellular component	cytosol	GO:0005829	1.42e-15	3.98e-14		C=867	O=63	E=20.59	R=3.06
cellular component	endoplasmic reticulum	GO:0005783	6.48e-10	7.1e-09		C=1083	O=60	E=25.72	R=2.33
cellular component	external side of plasma membrane	GO:0009897	4.09e-11	4.68e-10		C=229	O=26	E=5.44	R=4.78
cellular component	extracellular region	GO:0005576	1.31e-13	2.2e-12		C=1579	O=86	E=37.50	R=2.29
cellular component	extracellular region part	GO:0044421	1.22e-12	1.92e-11		C=928	O=60	E=22.04	R=2.72
cellular component	extracellular space	GO:0005615	1.95e-15	4.91e-14		C=687	O=55	E=16.31	R=3.37
cellular component	integral to membrane	GO:0016021	6.71e-12	8.45e-11		C=3979	O=155	E=94.49	R=1.64
cellular component	integral to plasma membrane	GO:0005887	3.65e-06	2.3e-05		C=528	O=31	E=12.54	R=2.47
cellular component	intracellular	GO:0005622	1.86e-08	1.8e-07		C=10480	O=301	E=248.88	R=1.21
cellular component	intracellular membrane-bounded organelle	GO:0043231	2.64e-07	2.02e-06		C=8037	O=241	E=190.86	R=1.26
cellular component	intracellular organelle	GO:0043229	5.01e-07	3.41e-06		C=8991	O=262	E=213.52	R=1.23
cellular component	intracellular part	GO:0044424	2.19e-08	2.04e-07		C=10262	O=296	E=243.70	R=1.21
cellular component	intrinsic to membrane	GO:0031224	3.19e-12	4.47e-11		C=4087	O=159	E=97.06	R=1.64
cellular component	lysosome	GO:0005764	1.63e-08	1.64e-07		C=261	O=24	E=6.20	R=3.87
cellular component	lytic vacuole	GO:0000323	1.63e-08	1.64e-07		C=261	O=24	E=6.20	R=3.87
cellular component	membrane	GO:0016020	2.17e-23	1.82e-21		C=6218	O=245	E=147.66	R=1.66
cellular component	membrane part	GO:0044425	4.69e-15	9.85e-14		C=4657	O=183	E=110.59	R=1.65
cellular component	membrane raft	GO:0045121	2.41e-14	4.67e-13		C=212	O=29	E=5.03	R=5.76
cellular component	membrane-bounded organelle	GO:0043227	1.95e-07	1.59e-06		C=8055	O=242	E=191.29	R=1.27
cellular component	neuron projection	GO:0043005	3.7e-11	4.44e-10		C=749	O=50	E=17.79	R=2.81
cellular component	neuronal cell body	GO:0043025	2.87e-12	4.25e-11		C=388	O=36	E=9.21	R=3.91
cellular component	organelle	GO:0043226	3.76e-07	2.75e-06		C=9011	O=263	E=213.99	R=1.23
cellular component	perinuclear region of cytoplasm	GO:0048471	2.58e-07	2.02e-06		C=370	O=27	E=8.79	R=3.07
cellular component	plasma membrane	GO:0005886	3.94e-24	4.96e-22		C=3057	O=158	E=72.60	R=2.18
cellular component	plasma membrane part	GO:0044459	5.47e-22	3.45e-20		C=1251	O=90	E=29.71	R=3.03
cellular component	vacuole	GO:0005773	3.93e-07	2.75e-06		C=309	O=24	E=7.34	R=3.27
cellular component	vesicle	GO:0031982	9.98e-08	8.67e-07		C=809	O=45	E=19.21	R=2.34
molecular function	adenyl nucleotide binding	GO:0030554	2.9e-06	4.95e-05		C=1368	O=60	E=32.64	R=1.84
molecular function	adenyl ribonucleotide binding	GO:0032559	5.35e-06	7.75e-05		C=1363	O=59	E=32.52	R=1.81
molecular function	amide binding	GO:0033218	1.85e-06	3.51e-05		C=163	O=16	E=3.89	R=4.11
molecular function	anion binding	GO:0043168	1.04e-07	2.32e-06		C=2123	O=88	E=50.66	R=1.74
molecular function	ATP binding	GO:0005524	1.24e-05	0.0002		C=1337	O=57	E=31.90	R=1.79
molecular function	binding	GO:0005488	2.17e-30	1.04e-27		C=9835	O=338	E=234.69	R=1.44
molecular function	catalytic activity	GO:0003824	8.22e-14	4.37e-12		C=4669	O=180	E=111.42	R=1.62
molecular function	cytokine binding	GO:0019955	3.4e-06	5.42e-05		C=52	O=9	E=1.24	R=7.25
molecular function	cytokine receptor binding	GO:0005126	3.89e-10	1.43e-08		C=181	O=22	E=4.32	R=5.09
molecular function	enzyme binding	GO:0019899	1.16e-12	5.54e-11		C=1079	O=66	E=25.75	R=2.56
molecular function	growth factor binding	GO:0019838	1.87e-08	4.7e-07		C=102	O=15	E=2.43	R=6.16
molecular function	hormone binding	GO:0042562	1.98e-05	0.0002		C=64	O=9	E=1.53	R=5.89
molecular function	hydrolase activity	GO:0016787	3.11e-06	5.13e-05		C=1991	O=79	E=47.51	R=1.66
molecular function	identical protein binding	GO:0042802	3.03e-11	1.32e-09		C=817	O=53	E=19.50	R=2.72
molecular function	ion binding	GO:0043167	3.7e-09	1.11e-07		C=4787	O=168	E=114.23	R=1.47
molecular function	kinase activity	GO:0016301	8.49e-07	1.76e-05		C=57	O=10	E=1.36	R=7.35
molecular function	kinase binding	GO:0019900	5.28e-10	1.8e-08		C=420	O=34	E=10.02	R=3.39
molecular function	mitogen-activated protein kinase kinase kinase binding	GO:0031435	3.71e-06	5.72e-05		C=19	O=6	E=0.45	R=13.23
molecular function	molecular transducer activity	GO:0060089	4.91e-17	3.91e-15		C=922	O=68	E=22.00	R=3.09
molecular function	nucleotide binding	GO:0000166	1.22e-05	0.0002		C=2134	O=81	E=50.92	R=1.59
molecular function	oxidoreductase activity	GO:0016491	1.83e-05	0.0002		C=654	O=34	E=15.61	R=2.18
molecular function	peptide binding	GO:0042277	5.02e-06	7.5e-05		C=156	O=15	E=3.72	R=4.03
molecular function	phosphotransferase activity, alcohol group as acceptor	GO:0016773	1.02e-05	0.0001		C=636	O=34	E=15.18	R=2.24
molecular function	protease binding	GO:0002020	1.98e-05	0.0002		C=64	O=9	E=1.53	R=5.89
molecular function	protein binding	GO:0005515	4.07e-29	9.73e-27		C=5783	O=246	E=138.00	R=1.78
molecular function	protein complex binding	GO:0032403	4.88e-09	1.37e-07		C=390	O=31	E=9.31	R=3.33
molecular function	protein dimerization activity	GO:0046983	4.49e-11	1.79e-09		C=877	O=55	E=20.93	R=2.63
molecular function	protein heterodimerization activity	GO:0046982	3.7e-08	8.84e-07		C=357	O=28	E=8.52	R=3.29
molecular function	protein homodimerization activity	GO:0042803	1.07e-07	2.32e-06		C=544	O=35	E=12.98	R=2.70
molecular function	protein kinase activity	GO:0004672	1.47e-06	2.93e-05		C=529	O=32	E=12.62	R=2.53
molecular function	protein kinase binding	GO:0019901	8e-09	2.12e-07		C=376	O=30	E=8.97	R=3.34
molecular function	receptor activity	GO:0004872	8.04e-17	5.49e-15		C=860	O=65	E=20.52	R=3.17
molecular function	receptor binding	GO:0005102	1.55e-17	1.85e-15		C=1070	O=75	E=25.53	R=2.94
molecular function	signal transducer activity	GO:0004871	4.91e-17	3.91e-15		C=922	O=68	E=22.00	R=3.09
molecular function	signaling receptor activity	GO:0038023	8.51e-18	1.36e-15		C=711	O=60	E=16.97	R=3.54
molecular function	small molecule binding	GO:0036094	1.91e-06	3.51e-05		C=2304	O=89	E=54.98	R=1.62
molecular function	transferase activity, transferring phosphorus-containing groups	GO:0016772	7.85e-06	0.0001		C=857	O=42	E=20.45	R=2.05
molecular function	transmembrane receptor protein kinase activity	GO:0019199	1.08e-09	3.44e-08		C=71	O=14	E=1.69	R=8.26
molecular function	transmembrane receptor protein tyrosine kinase activity	GO:0004714	8.49e-07	1.76e-05		C=57	O=10	E=1.36	R=7.35
molecular function	transmembrane signaling receptor activity	GO:0004888	9.28e-16	5.54e-14		C=629	O=53	E=15.01	R=3.53

## Sheet: Supplement Table 2
	Category sub-root	Category name	GO ID	Raw P value	Adj P value
	biological process	anatomical structure development	GO:0048856	8.73e-25	7.03e-23
	biological process	apoptotic process	GO:0006915	5.64e-26	5.45e-24
	biological process	biological regulation	GO:0065007	3.06e-39	1.27e-36
	biological process	cell communication	GO:0007154	1.03e-34	2.49e-32
	biological process	cell death	GO:0008219	7.85e-27	8.42e-25
	biological process	cell proliferation	GO:0008283	3.12e-25	2.92e-23
	biological process	cellular process	GO:0009987	2.31e-29	3.35e-27
	biological process	cellular response to stimulus	GO:0051716	7.94e-34	1.64e-31
	biological process	death	GO:0016265	1.05e-26	1.09e-24
	biological process	developmental process	GO:0032502	7.05e-25	5.84e-23
	biological process	immune response	GO:0006955	3.76e-27	4.36e-25
	biological process	immune system process	GO:0002376	9.36e-50	1.36e-46
	biological process	intracellular protein kinase cascade	GO:0007243	6.23e-25	5.31e-23
	biological process	multicellular organismal development	GO:0007275	9.69e-25	7.59e-23
	biological process	multicellular organismal process	GO:0032501	8.96e-40	6.49e-37
	biological process	negative regulation of biological process	GO:0048519	9.28e-24	6.89e-22
	biological process	negative regulation of cell death	GO:0060548	2.51e-24	1.91e-22
	biological process	organ development	GO:0048513	4.03e-25	3.65e-23
	biological process	positive regulation of biological process	GO:0048518	1.35e-36	4.35e-34
	biological process	positive regulation of cellular process	GO:0048522	1.65e-33	2.81e-31
	biological process	programmed cell death	GO:0012501	2.12e-26	2.12e-24
	biological process	regulation of apoptotic process	GO:0042981	5.64e-26	5.45e-24
	biological process	regulation of biological process	GO:0050789	9.28e-24	6.89e-22
	biological process	regulation of biological quality	GO:0065008	3.43e-28	4.73e-26
	biological process	regulation of cell death	GO:0010941	1.4e-27	1.76e-25
	biological process	regulation of cellular process	GO:0050794	9.31e-35	2.45e-32
	biological process	regulation of multicellular organismal process	GO:0051239	7.07e-34	1.58e-31
	biological process	regulation of programmed cell death	GO:0043067	6.4e-27	7.13e-25
	biological process	regulation of response to stimulus	GO:0048583	2.03e-29	3.1e-27
	biological process	regulation of signaling	GO:0023051	1.02e-23	7.39e-22
	biological process	response to chemical stimulus	GO:0042221	1.17e-39	6.78e-37
	biological process	response to stimulus	GO:0050896	1.33e-50	3.85e-47
	biological process	response to stress	GO:0006950	3.29e-35	9.53e-33
	biological process	response to wounding	GO:0009611	6.27e-28	8.26e-26
	biological process	signal transduction	GO:0007165	1.18e-32	1.9e-30
	biological process	signaling	GO:0023052	1.08e-33	1.96e-31
	biological process	single organism signaling	GO:0044700	1.08e-33	1.96e-31
	biological process	single-multicellular organism process	GO:0044707	7.05e-40	6.49e-37
	biological process	single-organism process	GO:0044699	2.14e-39	1.03e-36
	biological process	system development	GO:0048731	3.34e-27	4.03e-25
	cellular component	apical part of cell	GO:0045177	7.33e-07	4.86e-06
	cellular component	axon	GO:0030424	1.61e-06	1.04e-05
	cellular component	basolateral plasma membrane	GO:0016323	1.69e-07	1.42e-06
	cellular component	caveola	GO:0005901	3.93e-07	2.75e-06
	cellular component	cell	GO:0005623	7.37e-20	2.65e-18
	cellular component	cell body	GO:0044297	9.51e-14	1.71e-12
	cellular component	cell part	GO:0044464	7.21e-20	2.65e-18
	cellular component	cell periphery	GO:0071944	3.14e-25	7.91e-23
	cellular component	cell projection	GO:0042995	5.09e-12	6.75e-11
	cellular component	cell projection part	GO:0044463	3.7e-08	3.33e-07
	cellular component	cell surface	GO:0009986	1.68e-20	8.47e-19
	cellular component	cytoplasm	GO:0005737	1.46e-16	4.6e-15
	cellular component	cytoplasmic part	GO:0044444	3.18e-15	7.29e-14
	cellular component	cytosol	GO:0005829	1.42e-15	3.98e-14
	cellular component	endoplasmic reticulum	GO:0005783	6.48e-10	7.1e-09
	cellular component	external side of plasma membrane	GO:0009897	4.09e-11	4.68e-10
	cellular component	extracellular region	GO:0005576	1.31e-13	2.2e-12
	cellular component	extracellular region part	GO:0044421	1.22e-12	1.92e-11
	cellular component	extracellular space	GO:0005615	1.95e-15	4.91e-14
	cellular component	integral to membrane	GO:0016021	6.71e-12	8.45e-11
	cellular component	integral to plasma membrane	GO:0005887	3.65e-06	2.3e-05
	cellular component	intracellular	GO:0005622	1.86e-08	1.8e-07
	cellular component	intracellular membrane-bounded organelle	GO:0043231	2.64e-07	2.02e-06
	cellular component	intracellular organelle	GO:0043229	5.01e-07	3.41e-06
	cellular component	intracellular part	GO:0044424	2.19e-08	2.04e-07
	cellular component	intrinsic to membrane	GO:0031224	3.19e-12	4.47e-11
	cellular component	lysosome	GO:0005764	1.63e-08	1.64e-07
	cellular component	lytic vacuole	GO:0000323	1.63e-08	1.64e-07
	cellular component	membrane	GO:0016020	2.17e-23	1.82e-21
	cellular component	membrane part	GO:0044425	4.69e-15	9.85e-14
	cellular component	membrane raft	GO:0045121	2.41e-14	4.67e-13
	cellular component	membrane-bounded organelle	GO:0043227	1.95e-07	1.59e-06
	cellular component	neuron projection	GO:0043005	3.7e-11	4.44e-10
	cellular component	neuronal cell body	GO:0043025	2.87e-12	4.25e-11
	cellular component	organelle	GO:0043226	3.76e-07	2.75e-06
	cellular component	perinuclear region of cytoplasm	GO:0048471	2.58e-07	2.02e-06
	cellular component	plasma membrane	GO:0005886	3.94e-24	4.96e-22
	cellular component	plasma membrane part	GO:0044459	5.47e-22	3.45e-20
	cellular component	vacuole	GO:0005773	3.93e-07	2.75e-06
	cellular component	vesicle	GO:0031982	9.98e-08	8.67e-07
	molecular function	adenyl nucleotide binding	GO:0030554	2.9e-06	4.95e-05
	molecular function	adenyl ribonucleotide binding	GO:0032559	5.35e-06	7.75e-05
	molecular function	amide binding	GO:0033218	1.85e-06	3.51e-05
	molecular function	anion binding	GO:0043168	1.04e-07	2.32e-06
	molecular function	ATP binding	GO:0005524	1.24e-05	0.0002
	molecular function	binding	GO:0005488	2.17e-30	1.04e-27
	molecular function	catalytic activity	GO:0003824	8.22e-14	4.37e-12
	molecular function	cytokine binding	GO:0019955	3.4e-06	5.42e-05
	molecular function	cytokine receptor binding	GO:0005126	3.89e-10	1.43e-08
	molecular function	enzyme binding	GO:0019899	1.16e-12	5.54e-11
	molecular function	growth factor binding	GO:0019838	1.87e-08	4.7e-07
	molecular function	hormone binding	GO:0042562	1.98e-05	0.0002
	molecular function	hydrolase activity	GO:0016787	3.11e-06	5.13e-05
	molecular function	identical protein binding	GO:0042802	3.03e-11	1.32e-09
	molecular function	ion binding	GO:0043167	3.7e-09	1.11e-07
	molecular function	kinase activity	GO:0016301	8.49e-07	1.76e-05
	molecular function	kinase binding	GO:0019900	5.28e-10	1.8e-08
	molecular function	mitogen-activated protein kinase kinase kinase binding	GO:0031435	3.71e-06	5.72e-05
	molecular function	molecular transducer activity	GO:0060089	4.91e-17	3.91e-15
	molecular function	nucleotide binding	GO:0000166	1.22e-05	0.0002
	molecular function	oxidoreductase activity	GO:0016491	1.83e-05	0.0002
	molecular function	peptide binding	GO:0042277	5.02e-06	7.5e-05
	molecular function	phosphotransferase activity, alcohol group as acceptor	GO:0016773	1.02e-05	0.0001
	molecular function	protease binding	GO:0002020	1.98e-05	0.0002
	molecular function	protein binding	GO:0005515	4.07e-29	9.73e-27
	molecular function	protein complex binding	GO:0032403	4.88e-09	1.37e-07
	molecular function	protein dimerization activity	GO:0046983	4.49e-11	1.79e-09
	molecular function	protein heterodimerization activity	GO:0046982	3.7e-08	8.84e-07
	molecular function	protein homodimerization activity	GO:0042803	1.07e-07	2.32e-06
	molecular function	protein kinase activity	GO:0004672	1.47e-06	2.93e-05
	molecular function	protein kinase binding	GO:0019901	8e-09	2.12e-07
	molecular function	receptor activity	GO:0004872	8.04e-17	5.49e-15
	molecular function	receptor binding	GO:0005102	1.55e-17	1.85e-15
	molecular function	signal transducer activity	GO:0004871	4.91e-17	3.91e-15
	molecular function	signaling receptor activity	GO:0038023	8.51e-18	1.36e-15
	molecular function	small molecule binding	GO:0036094	1.91e-06	3.51e-05
	molecular function	transferase activity, transferring phosphorus-containing groups	GO:0016772	7.85e-06	0.0001
	molecular function	transmembrane receptor protein kinase activity	GO:0019199	1.08e-09	3.44e-08
	molecular function	transmembrane receptor protein tyrosine kinase activity	GO:0004714	8.49e-07	1.76e-05
	molecular function	transmembrane signaling receptor activity	GO:0004888	9.28e-16	5.54e-14
