# Supplementary material for: The effect of alcohol on the differential expression of cluster of differentiation 14 gene, associated pathways, and genetic network
Source: PLoS One. 2017 Jun 2;12(6):e0178689. doi: 10.1371/journal.pone.0178689 (PMC5456352; doi:10.1371/journal.pone.0178689)
Supplement: S3 Table — (XLSX) [file pone.0178689.s003.xlsx]

## Sheet: final_wiki_geneset_file_1486317
User data and parameters: User data: 525GO.txt, Organism: mmusculus, Id Type: gene_symbol, Ref Set: affy_mouse430_2, Significance Level: .05, Statistics Test: Hypergeometric, MTC: BH, Minimum: 2
The results for each enriched gene sets are listed in this table. For each pathway, the first row lists its gene set
name, and corresponding Gene Set ID. The second row lists
number of reference genes in the category (C), number of genes in the gene set and also in the category (O), expected number in the
category (E), Ratio of enrichment (R), p value from hypergeometric test (rawP), and p value adjusted by the multiple test adjustment (adjP).
Finally, genes in the pathway are listed. For each gene, the table lists the user uploaded ID and value (optional), Entrez ID,
Ensembl Gene Stable ID, Gene symbol, and description.
Wikipathways pathway	MAPK signaling pathway	WP493
C=157;O=25;E=3.28;R=7.63;rawP=2.57e-15;adjP=2.80e-13
Akt1	NA	Akt1	thymoma viral proto-oncogene 1	11651	ENSMUSG00000001729
Casp3	NA	Casp3	caspase 3	12367	ENSMUSG00000031628
Cd14	NA	Cd14	CD14 antigen	12475	ENSMUSG00000051439
Bdnf	NA	Bdnf	brain derived neurotrophic factor	12064	ENSMUSG00000048482
Map2k2	NA	Map2k2	mitogen-activated protein kinase kinase 2	26396	ENSMUSG00000035027
Mapk8ip3	NA	Mapk8ip3	mitogen-activated protein kinase 8 interacting protein 3	30957	ENSMUSG00000024163
Elk1	NA	Elk1	ELK1, member of ETS oncogene family	13712	ENSMUSG00000009406
Nfkb1	NA	Nfkb1	nuclear factor of kappa light polypeptide gene enhancer in B cells 1, p105	18033	ENSMUSG00000028163
Map3k5	NA	Map3k5	mitogen-activated protein kinase kinase kinase 5	26408	ENSMUSG00000071369
Tgfbr1	NA	Tgfbr1	transforming growth factor, beta receptor I	21812	ENSMUSG00000007613
Mapk1	NA	Mapk1	mitogen-activated protein kinase 1	26413	ENSMUSG00000063358
Prkch	NA	Prkch	protein kinase C, eta	18755	ENSMUSG00000021108
Egfr	NA	Egfr	epidermal growth factor receptor	13649	ENSMUSG00000020122
Nras	NA	Nras	neuroblastoma ras oncogene	18176	ENSMUSG00000027852
Casp6	NA	Casp6	caspase 6	12368	ENSMUSG00000027997
Traf6	NA	Traf6	TNF receptor-associated factor 6	22034	ENSMUSG00000027164
Map2k4	NA	Map2k4	mitogen-activated protein kinase kinase 4	26398	ENSMUSG00000033352
Casp8	NA	Casp8	caspase 8	12370	ENSMUSG00000026029
Rac2	NA	Rac2	RAS-related C3 botulinum substrate 2	19354	ENSMUSG00000033220
Tgfbr2	NA	Tgfbr2	transforming growth factor, beta receptor II	21813	ENSMUSG00000032440
Ikbkg	NA	Ikbkg	inhibitor of kappaB kinase gamma	16151	ENSMUSG00000004221
Nf1	NA	Nf1	neurofibromatosis 1	18015	ENSMUSG00000020716
Rasgrp1	NA	Rasgrp1	RAS guanyl releasing protein 1	19419	ENSMUSG00000027347
Ppp3ca	NA	Ppp3ca	protein phosphatase 3, catalytic subunit, alpha isoform	19055	ENSMUSG00000028161
Map2k1	NA	Map2k1	mitogen-activated protein kinase kinase 1	26395	ENSMUSG00000004936
Wikipathways pathway	Focal Adhesion	WP85
C=179;O=23;E=3.73;R=6.16;rawP=3.56e-12;adjP=1.94e-10
Hgf	NA	Hgf	hepatocyte growth factor	15234	ENSMUSG00000028864
Akt1	NA	Akt1	thymoma viral proto-oncogene 1	11651	ENSMUSG00000001729
Itgb5	NA	Itgb5	integrin beta 5	16419	ENSMUSG00000022817
Capn1	NA	Capn1	calpain 1	12333	ENSMUSG00000024942
Pik3r1	NA	Pik3r1	phosphatidylinositol 3-kinase, regulatory subunit, polypeptide 1 (p85 alpha)	18708	ENSMUSG00000041417
Itga8	NA	Itga8	integrin alpha 8	241226	ENSMUSG00000026768
Map2k2	NA	Map2k2	mitogen-activated protein kinase kinase 2	26396	ENSMUSG00000035027
Elk1	NA	Elk1	ELK1, member of ETS oncogene family	13712	ENSMUSG00000009406
Ccnd2	NA	Ccnd2	cyclin D2	12444	ENSMUSG00000000184
Pik3ca	NA	Pik3ca	phosphatidylinositol 3-kinase, catalytic, alpha polypeptide	18706	ENSMUSG00000027665
Bcl2	NA	Bcl2	B cell leukemia/lymphoma 2	12043	ENSMUSG00000057329
Mapk1	NA	Mapk1	mitogen-activated protein kinase 1	26413	ENSMUSG00000063358
Cav1	NA	Cav1	caveolin 1, caveolae protein	12389	ENSMUSG00000007655
Col1a2	NA	Col1a2	collagen, type I, alpha 2	12843	ENSMUSG00000029661
Egfr	NA	Egfr	epidermal growth factor receptor	13649	ENSMUSG00000020122
Vav1	NA	Vav1	vav 1 oncogene	22324	ENSMUSG00000034116
Pik3cg	NA	Pik3cg	phosphoinositide-3-kinase, catalytic, gamma polypeptide	30955	ENSMUSG00000020573
Flt1	NA	Flt1	FMS-like tyrosine kinase 1	14254	ENSMUSG00000029648
Itga3	NA	Itga3	integrin alpha 3	16400	ENSMUSG00000001507
Sepp1	NA	Sepp1	selenoprotein P, plasma, 1	20363	ENSMUSG00000064373
Rac2	NA	Rac2	RAS-related C3 botulinum substrate 2	19354	ENSMUSG00000033220
Vegfb	NA	Vegfb	vascular endothelial growth factor B	22340	ENSMUSG00000024962
Map2k1	NA	Map2k1	mitogen-activated protein kinase kinase 1	26395	ENSMUSG00000004936
Wikipathways pathway	Chemokine signaling pathway	WP2292
C=167;O=21;E=3.48;R=6.03;rawP=4.75e-11;adjP=1.29e-09
Ccl9	NA	Ccl9	chemokine (C-C motif) ligand 9	20308	ENSMUSG00000019122
Akt1	NA	Akt1	thymoma viral proto-oncogene 1	11651	ENSMUSG00000001729
Stat3	NA	Stat3	signal transducer and activator of transcription 3	20848	ENSMUSG00000004040
Pik3r1	NA	Pik3r1	phosphatidylinositol 3-kinase, regulatory subunit, polypeptide 1 (p85 alpha)	18708	ENSMUSG00000041417
Nfkb1	NA	Nfkb1	nuclear factor of kappa light polypeptide gene enhancer in B cells 1, p105	18033	ENSMUSG00000028163
Grk6	NA	Grk6	G protein-coupled receptor kinase 6	26385	ENSMUSG00000074886
Pik3ca	NA	Pik3ca	phosphatidylinositol 3-kinase, catalytic, alpha polypeptide	18706	ENSMUSG00000027665
Mapk1	NA	Mapk1	mitogen-activated protein kinase 1	26413	ENSMUSG00000063358
Nras	NA	Nras	neuroblastoma ras oncogene	18176	ENSMUSG00000027852
Vav1	NA	Vav1	vav 1 oncogene	22324	ENSMUSG00000034116
Pik3cg	NA	Pik3cg	phosphoinositide-3-kinase, catalytic, gamma polypeptide	30955	ENSMUSG00000020573
Foxo3	NA	Foxo3	forkhead box O3	56484	ENSMUSG00000048756
Ccl8	NA	Ccl8	chemokine (C-C motif) ligand 8	20307	ENSMUSG00000009185
Rac2	NA	Rac2	RAS-related C3 botulinum substrate 2	19354	ENSMUSG00000033220
Stat2	NA	Stat2	signal transducer and activator of transcription 2	20847	ENSMUSG00000040033
Adrbk1	NA	Adrbk1	adrenergic receptor kinase, beta 1	110355	ENSMUSG00000024858
Dock2	NA	Dock2	dedicator of cyto-kinesis 2	94176	ENSMUSG00000020143
Ikbkg	NA	Ikbkg	inhibitor of kappaB kinase gamma	16151	ENSMUSG00000004221
Ncf1	NA	Ncf1	neutrophil cytosolic factor 1	17969	ENSMUSG00000015950
Was	NA	Was	Wiskott-Aldrich syndrome homolog (human)	22376	ENSMUSG00000031165
Map2k1	NA	Map2k1	mitogen-activated protein kinase kinase 1	26395	ENSMUSG00000004936
Wikipathways pathway	Toll-like receptor signaling pathway	WP1271
C=102;O=17;E=2.13;R=7.99;rawP=3.69e-11;adjP=1.29e-09
Akt1	NA	Akt1	thymoma viral proto-oncogene 1	11651	ENSMUSG00000001729
Cd14	NA	Cd14	CD14 antigen	12475	ENSMUSG00000051439
Pik3r1	NA	Pik3r1	phosphatidylinositol 3-kinase, regulatory subunit, polypeptide 1 (p85 alpha)	18708	ENSMUSG00000041417
Tlr5	NA	Tlr5	toll-like receptor 5	53791	ENSMUSG00000079164
Map2k2	NA	Map2k2	mitogen-activated protein kinase kinase 2	26396	ENSMUSG00000035027
Tlr2	NA	Tlr2	toll-like receptor 2	24088	ENSMUSG00000027995
Tlr1	NA	Tlr1	toll-like receptor 1	21897	ENSMUSG00000044827
Nfkb1	NA	Nfkb1	nuclear factor of kappa light polypeptide gene enhancer in B cells 1, p105	18033	ENSMUSG00000028163
Pik3ca	NA	Pik3ca	phosphatidylinositol 3-kinase, catalytic, alpha polypeptide	18706	ENSMUSG00000027665
Mapk1	NA	Mapk1	mitogen-activated protein kinase 1	26413	ENSMUSG00000063358
Irak4	NA	Irak4	interleukin-1 receptor-associated kinase 4	266632	ENSMUSG00000059883
Traf6	NA	Traf6	TNF receptor-associated factor 6	22034	ENSMUSG00000027164
Pik3cg	NA	Pik3cg	phosphoinositide-3-kinase, catalytic, gamma polypeptide	30955	ENSMUSG00000020573
Map2k4	NA	Map2k4	mitogen-activated protein kinase kinase 4	26398	ENSMUSG00000033352
Casp8	NA	Casp8	caspase 8	12370	ENSMUSG00000026029
Ikbkg	NA	Ikbkg	inhibitor of kappaB kinase gamma	16151	ENSMUSG00000004221
Map2k1	NA	Map2k1	mitogen-activated protein kinase kinase 1	26395	ENSMUSG00000004936
Wikipathways pathway	IL-6 signaling Pathway	WP387
C=114;O=16;E=2.38;R=6.73;rawP=1.93e-09;adjP=4.21e-08
Cebpb	NA	Cebpb	CCAAT/enhancer binding protein (C/EBP), beta	12608	ENSMUSG00000056501
Inpp5d	NA	Inpp5d	inositol polyphosphate-5-phosphatase D	16331	ENSMUSG00000026288
Akt1	NA	Akt1	thymoma viral proto-oncogene 1	11651	ENSMUSG00000001729
Casp3	NA	Casp3	caspase 3	12367	ENSMUSG00000031628
Stat3	NA	Stat3	signal transducer and activator of transcription 3	20848	ENSMUSG00000004040
Pik3r1	NA	Pik3r1	phosphatidylinositol 3-kinase, regulatory subunit, polypeptide 1 (p85 alpha)	18708	ENSMUSG00000041417
Ppp2r4	NA	Ppp2r4	protein phosphatase 2A, regulatory subunit B (PR 53)	110854	ENSMUSG00000039515
Map2k2	NA	Map2k2	mitogen-activated protein kinase kinase 2	26396	ENSMUSG00000035027
Nfkb1	NA	Nfkb1	nuclear factor of kappa light polypeptide gene enhancer in B cells 1, p105	18033	ENSMUSG00000028163
Mapk1	NA	Mapk1	mitogen-activated protein kinase 1	26413	ENSMUSG00000063358
Foxo3	NA	Foxo3	forkhead box O3	56484	ENSMUSG00000048756
Vav1	NA	Vav1	vav 1 oncogene	22324	ENSMUSG00000034116
Map2k4	NA	Map2k4	mitogen-activated protein kinase kinase 4	26398	ENSMUSG00000033352
Il6ra	NA	Il6ra	interleukin 6 receptor, alpha	16194	ENSMUSG00000027947
Rps6kb1	NA	Rps6kb1	ribosomal protein S6 kinase, polypeptide 1	72508	ENSMUSG00000020516
Map2k1	NA	Map2k1	mitogen-activated protein kinase kinase 1	26395	ENSMUSG00000004936
Wikipathways pathway	MicroRNAs in cardiomyocyte hypertrophy	WP1560
C=101;O=15;E=2.11;R=7.12;rawP=2.79e-09;adjP=5.07e-08
Mapk1	NA	Mapk1	mitogen-activated protein kinase 1	26413	ENSMUSG00000063358
Akt1	NA	Akt1	thymoma viral proto-oncogene 1	11651	ENSMUSG00000001729
Igf1r	NA	Igf1r	insulin-like growth factor I receptor	16001	ENSMUSG00000005533
Stat3	NA	Stat3	signal transducer and activator of transcription 3	20848	ENSMUSG00000004040
Pik3cg	NA	Pik3cg	phosphoinositide-3-kinase, catalytic, gamma polypeptide	30955	ENSMUSG00000020573
Pik3r1	NA	Pik3r1	phosphatidylinositol 3-kinase, regulatory subunit, polypeptide 1 (p85 alpha)	18708	ENSMUSG00000041417
Prkg1	NA	Prkg1	protein kinase, cGMP-dependent, type I	19091	ENSMUSG00000052920
Map2k4	NA	Map2k4	mitogen-activated protein kinase kinase 4	26398	ENSMUSG00000033352
Ctf1	NA	Ctf1	cardiotrophin 1	13019	ENSMUSG00000042340
Map2k2	NA	Map2k2	mitogen-activated protein kinase kinase 2	26396	ENSMUSG00000035027
Nfkb1	NA	Nfkb1	nuclear factor of kappa light polypeptide gene enhancer in B cells 1, p105	18033	ENSMUSG00000028163
Ikbkg	NA	Ikbkg	inhibitor of kappaB kinase gamma	16151	ENSMUSG00000004221
Pik3ca	NA	Pik3ca	phosphatidylinositol 3-kinase, catalytic, alpha polypeptide	18706	ENSMUSG00000027665
Ppp3ca	NA	Ppp3ca	protein phosphatase 3, catalytic subunit, alpha isoform	19055	ENSMUSG00000028161
Map2k1	NA	Map2k1	mitogen-activated protein kinase kinase 1	26395	ENSMUSG00000004936
Wikipathways pathway	B Cell Receptor Signaling Pathway	WP274
C=192;O=20;E=4.01;R=4.99;rawP=3.97e-09;adjP=5.80e-08
Inpp5d	NA	Inpp5d	inositol polyphosphate-5-phosphatase D	16331	ENSMUSG00000026288
Akt1	NA	Akt1	thymoma viral proto-oncogene 1	11651	ENSMUSG00000001729
Stat3	NA	Stat3	signal transducer and activator of transcription 3	20848	ENSMUSG00000004040
Pik3r1	NA	Pik3r1	phosphatidylinositol 3-kinase, regulatory subunit, polypeptide 1 (p85 alpha)	18708	ENSMUSG00000041417
Bcl10	NA	Bcl10	B cell leukemia/lymphoma 10	12042	ENSMUSG00000028191
Map2k2	NA	Map2k2	mitogen-activated protein kinase kinase 2	26396	ENSMUSG00000035027
Bcl2l11	NA	Bcl2l11	BCL2-like 11 (apoptosis facilitator)	12125	ENSMUSG00000027381
Elk1	NA	Elk1	ELK1, member of ETS oncogene family	13712	ENSMUSG00000009406
Ccnd2	NA	Ccnd2	cyclin D2	12444	ENSMUSG00000000184
Bcl2	NA	Bcl2	B cell leukemia/lymphoma 2	12043	ENSMUSG00000057329
Mapk1	NA	Mapk1	mitogen-activated protein kinase 1	26413	ENSMUSG00000063358
Plekha1	NA	Plekha1	pleckstrin homology domain containing, family A (phosphoinositide binding specific) member 1	101476	ENSMUSG00000040268
Vav1	NA	Vav1	vav 1 oncogene	22324	ENSMUSG00000034116
Pik3cg	NA	Pik3cg	phosphoinositide-3-kinase, catalytic, gamma polypeptide	30955	ENSMUSG00000020573
Hnrnpk	NA	Hnrnpk	heterogeneous nuclear ribonucleoprotein K	15387	ENSMUSG00000021546
Ikbkg	NA	Ikbkg	inhibitor of kappaB kinase gamma	16151	ENSMUSG00000004221
Was	NA	Was	Wiskott-Aldrich syndrome homolog (human)	22376	ENSMUSG00000031165
Rps6kb1	NA	Rps6kb1	ribosomal protein S6 kinase, polypeptide 1	72508	ENSMUSG00000020516
Map2k1	NA	Map2k1	mitogen-activated protein kinase kinase 1	26395	ENSMUSG00000004936
Ppp3ca	NA	Ppp3ca	protein phosphatase 3, catalytic subunit, alpha isoform	19055	ENSMUSG00000028161
Wikipathways pathway	Insulin Signaling	WP65
C=155;O=18;E=3.23;R=5.57;rawP=4.26e-09;adjP=5.80e-08
Sorbs1	NA	Sorbs1	sorbin and SH3 domain containing 1	20411	ENSMUSG00000025006
Akt1	NA	Akt1	thymoma viral proto-oncogene 1	11651	ENSMUSG00000001729
Pik3r1	NA	Pik3r1	phosphatidylinositol 3-kinase, regulatory subunit, polypeptide 1 (p85 alpha)	18708	ENSMUSG00000041417
Map2k2	NA	Map2k2	mitogen-activated protein kinase kinase 2	26396	ENSMUSG00000035027
Ptprf	NA	Ptprf	protein tyrosine phosphatase, receptor type, F	19268	ENSMUSG00000033295
Elk1	NA	Elk1	ELK1, member of ETS oncogene family	13712	ENSMUSG00000009406
Map3k5	NA	Map3k5	mitogen-activated protein kinase kinase kinase 5	26408	ENSMUSG00000071369
Pik3ca	NA	Pik3ca	phosphatidylinositol 3-kinase, catalytic, alpha polypeptide	18706	ENSMUSG00000027665
Mapk1	NA	Mapk1	mitogen-activated protein kinase 1	26413	ENSMUSG00000063358
Prkch	NA	Prkch	protein kinase C, eta	18755	ENSMUSG00000021108
Igf1r	NA	Igf1r	insulin-like growth factor I receptor	16001	ENSMUSG00000005533
Pik3cg	NA	Pik3cg	phosphoinositide-3-kinase, catalytic, gamma polypeptide	30955	ENSMUSG00000020573
Foxo3	NA	Foxo3	forkhead box O3	56484	ENSMUSG00000048756
Map2k4	NA	Map2k4	mitogen-activated protein kinase kinase 4	26398	ENSMUSG00000033352
Rac2	NA	Rac2	RAS-related C3 botulinum substrate 2	19354	ENSMUSG00000033220
Slc2a1	NA	Slc2a1	solute carrier family 2 (facilitated glucose transporter), member 1	20525	ENSMUSG00000028645
Rps6kb1	NA	Rps6kb1	ribosomal protein S6 kinase, polypeptide 1	72508	ENSMUSG00000020516
Map2k1	NA	Map2k1	mitogen-activated protein kinase kinase 1	26395	ENSMUSG00000004936
Wikipathways pathway	Apoptosis	WP1254
C=90;O=14;E=1.88;R=7.46;rawP=5.10e-09;adjP=6.18e-08
Akt1	NA	Akt1	thymoma viral proto-oncogene 1	11651	ENSMUSG00000001729
Casp3	NA	Casp3	caspase 3	12367	ENSMUSG00000031628
Igf1r	NA	Igf1r	insulin-like growth factor I receptor	16001	ENSMUSG00000005533
Casp6	NA	Casp6	caspase 6	12368	ENSMUSG00000027997
Pik3r1	NA	Pik3r1	phosphatidylinositol 3-kinase, regulatory subunit, polypeptide 1 (p85 alpha)	18708	ENSMUSG00000041417
Cycs	NA	Cycs	cytochrome c, somatic	13063	ENSMUSG00000063694
Map2k4	NA	Map2k4	mitogen-activated protein kinase kinase 4	26398	ENSMUSG00000033352
Casp8	NA	Casp8	caspase 8	12370	ENSMUSG00000026029
Tnfsf10	NA	Tnfsf10	tumor necrosis factor (ligand) superfamily, member 10	22035	ENSMUSG00000039304
Bcl2l11	NA	Bcl2l11	BCL2-like 11 (apoptosis facilitator)	12125	ENSMUSG00000027381
Nfkb1	NA	Nfkb1	nuclear factor of kappa light polypeptide gene enhancer in B cells 1, p105	18033	ENSMUSG00000028163
Ikbkg	NA	Ikbkg	inhibitor of kappaB kinase gamma	16151	ENSMUSG00000004221
Bcl2l1	NA	Bcl2l1	BCL2-like 1	12048	ENSMUSG00000007659
Bcl2	NA	Bcl2	B cell leukemia/lymphoma 2	12043	ENSMUSG00000057329
Wikipathways pathway	IL-2 Signaling Pathway	WP450
C=91;O=14;E=1.90;R=7.37;rawP=5.91e-09;adjP=6.44e-08
Mapk1	NA	Mapk1	mitogen-activated protein kinase 1	26413	ENSMUSG00000063358
Akt1	NA	Akt1	thymoma viral proto-oncogene 1	11651	ENSMUSG00000001729
Stat3	NA	Stat3	signal transducer and activator of transcription 3	20848	ENSMUSG00000004040
Vav1	NA	Vav1	vav 1 oncogene	22324	ENSMUSG00000034116
Foxo3	NA	Foxo3	forkhead box O3	56484	ENSMUSG00000048756
Pik3cg	NA	Pik3cg	phosphoinositide-3-kinase, catalytic, gamma polypeptide	30955	ENSMUSG00000020573
Pik3r1	NA	Pik3r1	phosphatidylinositol 3-kinase, regulatory subunit, polypeptide 1 (p85 alpha)	18708	ENSMUSG00000041417
Map2k2	NA	Map2k2	mitogen-activated protein kinase kinase 2	26396	ENSMUSG00000035027
Nfkb1	NA	Nfkb1	nuclear factor of kappa light polypeptide gene enhancer in B cells 1, p105	18033	ENSMUSG00000028163
Pik3ca	NA	Pik3ca	phosphatidylinositol 3-kinase, catalytic, alpha polypeptide	18706	ENSMUSG00000027665
Rps6kb1	NA	Rps6kb1	ribosomal protein S6 kinase, polypeptide 1	72508	ENSMUSG00000020516
Cd53	NA	Cd53	CD53 antigen	12508	ENSMUSG00000040747
Bcl2	NA	Bcl2	B cell leukemia/lymphoma 2	12043	ENSMUSG00000057329
Map2k1	NA	Map2k1	mitogen-activated protein kinase kinase 1	26395	ENSMUSG00000004936
Wikipathways pathway	IL-3 Signaling Pathway	WP373
C=108;O=15;E=2.25;R=6.66;rawP=7.19e-09;adjP=7.12e-08
Mapk1	NA	Mapk1	mitogen-activated protein kinase 1	26413	ENSMUSG00000063358
Inpp5d	NA	Inpp5d	inositol polyphosphate-5-phosphatase D	16331	ENSMUSG00000026288
Akt1	NA	Akt1	thymoma viral proto-oncogene 1	11651	ENSMUSG00000001729
Stat3	NA	Stat3	signal transducer and activator of transcription 3	20848	ENSMUSG00000004040
Vav1	NA	Vav1	vav 1 oncogene	22324	ENSMUSG00000034116
Pik3r1	NA	Pik3r1	phosphatidylinositol 3-kinase, regulatory subunit, polypeptide 1 (p85 alpha)	18708	ENSMUSG00000041417
Rac2	NA	Rac2	RAS-related C3 botulinum substrate 2	19354	ENSMUSG00000033220
Slc2a1	NA	Slc2a1	solute carrier family 2 (facilitated glucose transporter), member 1	20525	ENSMUSG00000028645
Bcl2l11	NA	Bcl2l11	BCL2-like 11 (apoptosis facilitator)	12125	ENSMUSG00000027381
Mmp2	NA	Mmp2	matrix metallopeptidase 2	17390	ENSMUSG00000031740
Nfkb1	NA	Nfkb1	nuclear factor of kappa light polypeptide gene enhancer in B cells 1, p105	18033	ENSMUSG00000028163
Pik3ca	NA	Pik3ca	phosphatidylinositol 3-kinase, catalytic, alpha polypeptide	18706	ENSMUSG00000027665
Bcl2l1	NA	Bcl2l1	BCL2-like 1	12048	ENSMUSG00000007659
Bcl2	NA	Bcl2	B cell leukemia/lymphoma 2	12043	ENSMUSG00000057329
Map2k1	NA	Map2k1	mitogen-activated protein kinase kinase 1	26395	ENSMUSG00000004936
Wikipathways pathway	IL-4 signaling Pathway	WP93
C=74;O=12;E=1.54;R=7.77;rawP=3.97e-08;adjP=3.61e-07
Mapk1	NA	Mapk1	mitogen-activated protein kinase 1	26413	ENSMUSG00000063358
Inpp5d	NA	Inpp5d	inositol polyphosphate-5-phosphatase D	16331	ENSMUSG00000026288
Akt1	NA	Akt1	thymoma viral proto-oncogene 1	11651	ENSMUSG00000001729
Il4ra	NA	Il4ra	interleukin 4 receptor, alpha	16190	ENSMUSG00000030748
Pik3r1	NA	Pik3r1	phosphatidylinositol 3-kinase, regulatory subunit, polypeptide 1 (p85 alpha)	18708	ENSMUSG00000041417
Il13ra1	NA	Il13ra1	interleukin 13 receptor, alpha 1	16164	ENSMUSG00000017057
Elk1	NA	Elk1	ELK1, member of ETS oncogene family	13712	ENSMUSG00000009406
Nfkb1	NA	Nfkb1	nuclear factor of kappa light polypeptide gene enhancer in B cells 1, p105	18033	ENSMUSG00000028163
Ncf1	NA	Ncf1	neutrophil cytosolic factor 1	17969	ENSMUSG00000015950
Bcl2l1	NA	Bcl2l1	BCL2-like 1	12048	ENSMUSG00000007659
Pik3ca	NA	Pik3ca	phosphatidylinositol 3-kinase, catalytic, alpha polypeptide	18706	ENSMUSG00000027665
Rps6kb1	NA	Rps6kb1	ribosomal protein S6 kinase, polypeptide 1	72508	ENSMUSG00000020516
Wikipathways pathway	T Cell Receptor Signaling Pathway	WP480
C=136;O=15;E=2.84;R=5.29;rawP=1.67e-07;adjP=1.40e-06
Mapk1	NA	Mapk1	mitogen-activated protein kinase 1	26413	ENSMUSG00000063358
Cebpb	NA	Cebpb	CCAAT/enhancer binding protein (C/EBP), beta	12608	ENSMUSG00000056501
Akt1	NA	Akt1	thymoma viral proto-oncogene 1	11651	ENSMUSG00000001729
Ncl	NA	Ncl	nucleolin	17975	ENSMUSG00000026234
Vav1	NA	Vav1	vav 1 oncogene	22324	ENSMUSG00000034116
Pik3r1	NA	Pik3r1	phosphatidylinositol 3-kinase, regulatory subunit, polypeptide 1 (p85 alpha)	18708	ENSMUSG00000041417
Bcl10	NA	Bcl10	B cell leukemia/lymphoma 10	12042	ENSMUSG00000028191
Ptprj	NA	Ptprj	protein tyrosine phosphatase, receptor type, J	19271	ENSMUSG00000025314
Rac2	NA	Rac2	RAS-related C3 botulinum substrate 2	19354	ENSMUSG00000033220
Arhgdib	NA	Arhgdib	Rho, GDP dissociation inhibitor (GDI) beta	11857	ENSMUSG00000030220
Map2k2	NA	Map2k2	mitogen-activated protein kinase kinase 2	26396	ENSMUSG00000035027
Dock2	NA	Dock2	dedicator of cyto-kinesis 2	94176	ENSMUSG00000020143
Cd8a	NA	Cd8a	CD8 antigen, alpha chain	12525	ENSMUSG00000053977
Was	NA	Was	Wiskott-Aldrich syndrome homolog (human)	22376	ENSMUSG00000031165
Map2k1	NA	Map2k1	mitogen-activated protein kinase kinase 1	26395	ENSMUSG00000004936
Wikipathways pathway	IL-7 Signaling Pathway	WP297
C=44;O=9;E=0.92;R=9.81;rawP=2.55e-07;adjP=1.99e-06
Mapk1	NA	Mapk1	mitogen-activated protein kinase 1	26413	ENSMUSG00000063358
Akt1	NA	Akt1	thymoma viral proto-oncogene 1	11651	ENSMUSG00000001729
Stat3	NA	Stat3	signal transducer and activator of transcription 3	20848	ENSMUSG00000004040
Foxo3	NA	Foxo3	forkhead box O3	56484	ENSMUSG00000048756
Pik3r1	NA	Pik3r1	phosphatidylinositol 3-kinase, regulatory subunit, polypeptide 1 (p85 alpha)	18708	ENSMUSG00000041417
Map2k2	NA	Map2k2	mitogen-activated protein kinase kinase 2	26396	ENSMUSG00000035027
Bcl2l11	NA	Bcl2l11	BCL2-like 11 (apoptosis facilitator)	12125	ENSMUSG00000027381
Ccnd2	NA	Ccnd2	cyclin D2	12444	ENSMUSG00000000184
Map2k1	NA	Map2k1	mitogen-activated protein kinase kinase 1	26395	ENSMUSG00000004936
Wikipathways pathway	Integrin-mediated cell adhesion	WP6
C=94;O=12;E=1.96;R=6.12;rawP=5.93e-07;adjP=4.31e-06
Mapk1	NA	Mapk1	mitogen-activated protein kinase 1	26413	ENSMUSG00000063358
Cav1	NA	Cav1	caveolin 1, caveolae protein	12389	ENSMUSG00000007655
Sorbs1	NA	Sorbs1	sorbin and SH3 domain containing 1	20411	ENSMUSG00000025006
Akt1	NA	Akt1	thymoma viral proto-oncogene 1	11651	ENSMUSG00000001729
Itgb5	NA	Itgb5	integrin beta 5	16419	ENSMUSG00000022817
Capn1	NA	Capn1	calpain 1	12333	ENSMUSG00000024942
Itga8	NA	Itga8	integrin alpha 8	241226	ENSMUSG00000026768
Sepp1	NA	Sepp1	selenoprotein P, plasma, 1	20363	ENSMUSG00000064373
Itga3	NA	Itga3	integrin alpha 3	16400	ENSMUSG00000001507
Rac2	NA	Rac2	RAS-related C3 botulinum substrate 2	19354	ENSMUSG00000033220
Map2k2	NA	Map2k2	mitogen-activated protein kinase kinase 2	26396	ENSMUSG00000035027
Map2k1	NA	Map2k1	mitogen-activated protein kinase kinase 1	26395	ENSMUSG00000004936
Wikipathways pathway	IL-5 Signaling Pathway	WP151
C=79;O=11;E=1.65;R=6.67;rawP=7.23e-07;adjP=4.93e-06
Mapk1	NA	Mapk1	mitogen-activated protein kinase 1	26413	ENSMUSG00000063358
Akt1	NA	Akt1	thymoma viral proto-oncogene 1	11651	ENSMUSG00000001729
Stat3	NA	Stat3	signal transducer and activator of transcription 3	20848	ENSMUSG00000004040
Vav1	NA	Vav1	vav 1 oncogene	22324	ENSMUSG00000034116
Foxo3	NA	Foxo3	forkhead box O3	56484	ENSMUSG00000048756
Pik3cg	NA	Pik3cg	phosphoinositide-3-kinase, catalytic, gamma polypeptide	30955	ENSMUSG00000020573
Pik3r1	NA	Pik3r1	phosphatidylinositol 3-kinase, regulatory subunit, polypeptide 1 (p85 alpha)	18708	ENSMUSG00000041417
Map2k2	NA	Map2k2	mitogen-activated protein kinase kinase 2	26396	ENSMUSG00000035027
Elk1	NA	Elk1	ELK1, member of ETS oncogene family	13712	ENSMUSG00000009406
Nfkb1	NA	Nfkb1	nuclear factor of kappa light polypeptide gene enhancer in B cells 1, p105	18033	ENSMUSG00000028163
Alox5ap	NA	Alox5ap	arachidonate 5-lipoxygenase activating protein	11690	ENSMUSG00000060063
Wikipathways pathway	Alzheimers Disease	WP2075
C=71;O=10;E=1.48;R=6.75;rawP=2.08e-06;adjP=1.33e-05
Mapk1	NA	Mapk1	mitogen-activated protein kinase 1	26413	ENSMUSG00000063358
Lpl	NA	Lpl	lipoprotein lipase	16956	ENSMUSG00000015568
Casp3	NA	Casp3	caspase 3	12367	ENSMUSG00000031628
Capn1	NA	Capn1	calpain 1	12333	ENSMUSG00000024942
Apbb1	NA	Apbb1	amyloid beta (A4) precursor protein-binding, family B, member 1	11785	ENSMUSG00000037032
Adam17	NA	Adam17	a disintegrin and metallopeptidase domain 17	11491	ENSMUSG00000052593
Bace1	NA	Bace1	beta-site APP cleaving enzyme 1	23821	ENSMUSG00000032086
Casp8	NA	Casp8	caspase 8	12370	ENSMUSG00000026029
Ppp3ca	NA	Ppp3ca	protein phosphatase 3, catalytic subunit, alpha isoform	19055	ENSMUSG00000028161
Gnaq	NA	Gnaq	guanine nucleotide binding protein, alpha q polypeptide	14682	ENSMUSG00000024639
Wikipathways pathway	EGFR1 Signaling Pathway	WP572
C=214;O=17;E=4.46;R=3.81;rawP=2.76e-06;adjP=1.67e-05
Cebpb	NA	Cebpb	CCAAT/enhancer binding protein (C/EBP), beta	12608	ENSMUSG00000056501
Akt1	NA	Akt1	thymoma viral proto-oncogene 1	11651	ENSMUSG00000001729
Stat3	NA	Stat3	signal transducer and activator of transcription 3	20848	ENSMUSG00000004040
Pik3r1	NA	Pik3r1	phosphatidylinositol 3-kinase, regulatory subunit, polypeptide 1 (p85 alpha)	18708	ENSMUSG00000041417
Map2k2	NA	Map2k2	mitogen-activated protein kinase kinase 2	26396	ENSMUSG00000035027
Elk1	NA	Elk1	ELK1, member of ETS oncogene family	13712	ENSMUSG00000009406
Pik3ca	NA	Pik3ca	phosphatidylinositol 3-kinase, catalytic, alpha polypeptide	18706	ENSMUSG00000027665
Mapk1	NA	Mapk1	mitogen-activated protein kinase 1	26413	ENSMUSG00000063358
Cav1	NA	Cav1	caveolin 1, caveolae protein	12389	ENSMUSG00000007655
Pebp1	NA	Pebp1	phosphatidylethanolamine binding protein 1	23980	ENSMUSG00000032959
Egfr	NA	Egfr	epidermal growth factor receptor	13649	ENSMUSG00000020122
Nras	NA	Nras	neuroblastoma ras oncogene	18176	ENSMUSG00000027852
Pik3cg	NA	Pik3cg	phosphoinositide-3-kinase, catalytic, gamma polypeptide	30955	ENSMUSG00000020573
Vav1	NA	Vav1	vav 1 oncogene	22324	ENSMUSG00000034116
Ceacam1	NA	Ceacam1	carcinoembryonic antigen-related cell adhesion molecule 1	26365	ENSMUSG00000074272
Stat2	NA	Stat2	signal transducer and activator of transcription 2	20847	ENSMUSG00000040033
Map2k1	NA	Map2k1	mitogen-activated protein kinase kinase 1	26395	ENSMUSG00000004936
Wikipathways pathway	Toll Like Receptor signaling	WP88
C=36;O=7;E=0.75;R=9.32;rawP=8.10e-06;adjP=4.65e-05
Casp8	NA	Casp8	caspase 8	12370	ENSMUSG00000026029
Tlr2	NA	Tlr2	toll-like receptor 2	24088	ENSMUSG00000027995
Casp3	NA	Casp3	caspase 3	12367	ENSMUSG00000031628
Irak4	NA	Irak4	interleukin-1 receptor-associated kinase 4	266632	ENSMUSG00000059883
Traf6	NA	Traf6	TNF receptor-associated factor 6	22034	ENSMUSG00000027164
Ikbkg	NA	Ikbkg	inhibitor of kappaB kinase gamma	16151	ENSMUSG00000004221
Nfkb1	NA	Nfkb1	nuclear factor of kappa light polypeptide gene enhancer in B cells 1, p105	18033	ENSMUSG00000028163
Wikipathways pathway	GPCRs, Class A Rhodopsin-like	WP189
C=164;O=14;E=3.42;R=4.09;rawP=9.19e-06;adjP=5.00e-05
C3ar1	NA	C3ar1	complement component 3a receptor 1	12267	ENSMUSG00000040552
Mc1r	NA	Mc1r	melanocortin 1 receptor	17199	ENSMUSG00000074037
Ptgdr	NA	Ptgdr	prostaglandin D receptor	19214	ENSMUSG00000071489
F2rl2	NA	F2rl2	coagulation factor II (thrombin) receptor-like 2	14064	ENSMUSG00000021675
Ptger3	NA	Ptger3	prostaglandin E receptor 3 (subtype EP3)	19218	ENSMUSG00000040016
Gabbr1	NA	Gabbr1	gamma-aminobutyric acid (GABA) B receptor, 1	54393	ENSMUSG00000024462
Ednrb	NA	Ednrb	endothelin receptor type B	13618	ENSMUSG00000022122
Htr5a	NA	Htr5a	5-hydroxytryptamine (serotonin) receptor 5A	15563	ENSMUSG00000039106
Cckbr	NA	Cckbr	cholecystokinin B receptor	12426	ENSMUSG00000030898
Adra2b	NA	Adra2b	adrenergic receptor, alpha 2b	11552	ENSMUSG00000058620
P2ry12	NA	P2ry12	purinergic receptor P2Y, G-protein coupled 12	70839	ENSMUSG00000036353
Brs3	NA	Brs3	bombesin-like receptor 3	12209	ENSMUSG00000031130
Mc3r	NA	Mc3r	melanocortin 3 receptor	17201	ENSMUSG00000038537
Ptger1	NA	Ptger1	prostaglandin E receptor 1 (subtype EP1)	19216	ENSMUSG00000019464
Wikipathways pathway	Signaling of Hepatocyte Growth Factor Receptor	WP193
C=37;O=7;E=0.77;R=9.07;rawP=9.81e-06;adjP=5.00e-05
Mapk1	NA	Mapk1	mitogen-activated protein kinase 1	26413	ENSMUSG00000063358
Map2k2	NA	Map2k2	mitogen-activated protein kinase kinase 2	26396	ENSMUSG00000035027
Hgf	NA	Hgf	hepatocyte growth factor	15234	ENSMUSG00000028864
Elk1	NA	Elk1	ELK1, member of ETS oncogene family	13712	ENSMUSG00000009406
Stat3	NA	Stat3	signal transducer and activator of transcription 3	20848	ENSMUSG00000004040
Pik3ca	NA	Pik3ca	phosphatidylinositol 3-kinase, catalytic, alpha polypeptide	18706	ENSMUSG00000027665
Map2k1	NA	Map2k1	mitogen-activated protein kinase kinase 1	26395	ENSMUSG00000004936
Wikipathways pathway	IL-9 Signaling Pathway	WP10
C=25;O=6;E=0.52;R=11.50;rawP=1.01e-05;adjP=5.00e-05
Mapk1	NA	Mapk1	mitogen-activated protein kinase 1	26413	ENSMUSG00000063358
Map2k2	NA	Map2k2	mitogen-activated protein kinase kinase 2	26396	ENSMUSG00000035027
Akt1	NA	Akt1	thymoma viral proto-oncogene 1	11651	ENSMUSG00000001729
Stat3	NA	Stat3	signal transducer and activator of transcription 3	20848	ENSMUSG00000004040
Pik3r1	NA	Pik3r1	phosphatidylinositol 3-kinase, regulatory subunit, polypeptide 1 (p85 alpha)	18708	ENSMUSG00000041417
Map2k1	NA	Map2k1	mitogen-activated protein kinase kinase 1	26395	ENSMUSG00000004936
Wikipathways pathway	Kit Receptor Signaling Pathway	WP407
C=68;O=9;E=1.42;R=6.34;rawP=1.14e-05;adjP=5.40e-05
Mapk1	NA	Mapk1	mitogen-activated protein kinase 1	26413	ENSMUSG00000063358
Inpp5d	NA	Inpp5d	inositol polyphosphate-5-phosphatase D	16331	ENSMUSG00000026288
Akt1	NA	Akt1	thymoma viral proto-oncogene 1	11651	ENSMUSG00000001729
Stat3	NA	Stat3	signal transducer and activator of transcription 3	20848	ENSMUSG00000004040
Vav1	NA	Vav1	vav 1 oncogene	22324	ENSMUSG00000034116
Pik3cg	NA	Pik3cg	phosphoinositide-3-kinase, catalytic, gamma polypeptide	30955	ENSMUSG00000020573
Pik3r1	NA	Pik3r1	phosphatidylinositol 3-kinase, regulatory subunit, polypeptide 1 (p85 alpha)	18708	ENSMUSG00000041417
Kit	NA	Kit	kit oncogene	16590	ENSMUSG00000005672
Map2k1	NA	Map2k1	mitogen-activated protein kinase kinase 1	26395	ENSMUSG00000004936
Wikipathways pathway	Non-odorant GPCRs	WP1396
C=219;O=16;E=4.57;R=3.50;rawP=1.56e-05;adjP=7.08e-05
C3ar1	NA	C3ar1	complement component 3a receptor 1	12267	ENSMUSG00000040552
F2rl2	NA	F2rl2	coagulation factor II (thrombin) receptor-like 2	14064	ENSMUSG00000021675
Ptger3	NA	Ptger3	prostaglandin E receptor 3 (subtype EP3)	19218	ENSMUSG00000040016
Gabbr1	NA	Gabbr1	gamma-aminobutyric acid (GABA) B receptor, 1	54393	ENSMUSG00000024462
Ednrb	NA	Ednrb	endothelin receptor type B	13618	ENSMUSG00000022122
Emr1	NA	Emr1	EGF-like module containing, mucin-like, hormone receptor-like sequence 1	13733	ENSMUSG00000004730
Htr5a	NA	Htr5a	5-hydroxytryptamine (serotonin) receptor 5A	15563	ENSMUSG00000039106
Adra2b	NA	Adra2b	adrenergic receptor, alpha 2b	11552	ENSMUSG00000058620
Mc3r	NA	Mc3r	melanocortin 3 receptor	17201	ENSMUSG00000038537
Ptger1	NA	Ptger1	prostaglandin E receptor 1 (subtype EP1)	19216	ENSMUSG00000019464
Mc1r	NA	Mc1r	melanocortin 1 receptor	17199	ENSMUSG00000074037
Ptgdr	NA	Ptgdr	prostaglandin D receptor	19214	ENSMUSG00000071489
Cckbr	NA	Cckbr	cholecystokinin B receptor	12426	ENSMUSG00000030898
Mchr1	NA	Mchr1	melanin-concentrating hormone receptor 1	207911	ENSMUSG00000050164
Adora1	NA	Adora1	adenosine A1 receptor	11539	ENSMUSG00000042429
P2ry12	NA	P2ry12	purinergic receptor P2Y, G-protein coupled 12	70839	ENSMUSG00000036353
Wikipathways pathway	MAPK Cascade	WP251
C=30;O=6;E=0.63;R=9.59;rawP=3.09e-05;adjP=0.0001
Mapk1	NA	Mapk1	mitogen-activated protein kinase 1	26413	ENSMUSG00000063358
Map2k2	NA	Map2k2	mitogen-activated protein kinase kinase 2	26396	ENSMUSG00000035027
Nras	NA	Nras	neuroblastoma ras oncogene	18176	ENSMUSG00000027852
Elk1	NA	Elk1	ELK1, member of ETS oncogene family	13712	ENSMUSG00000009406
Map2k1	NA	Map2k1	mitogen-activated protein kinase kinase 1	26395	ENSMUSG00000004936
Map2k4	NA	Map2k4	mitogen-activated protein kinase kinase 4	26398	ENSMUSG00000033352
Wikipathways pathway	Regulation of Actin Cytoskeleton	WP523
C=155;O=13;E=3.23;R=4.02;rawP=2.31e-05;adjP=0.0001
Mapk1	NA	Mapk1	mitogen-activated protein kinase 1	26413	ENSMUSG00000063358
Egfr	NA	Egfr	epidermal growth factor receptor	13649	ENSMUSG00000020122
Nras	NA	Nras	neuroblastoma ras oncogene	18176	ENSMUSG00000027852
Cd14	NA	Cd14	CD14 antigen	12475	ENSMUSG00000051439
Vav1	NA	Vav1	vav 1 oncogene	22324	ENSMUSG00000034116
Pik3cg	NA	Pik3cg	phosphoinositide-3-kinase, catalytic, gamma polypeptide	30955	ENSMUSG00000020573
Pik3r1	NA	Pik3r1	phosphatidylinositol 3-kinase, regulatory subunit, polypeptide 1 (p85 alpha)	18708	ENSMUSG00000041417
Rac2	NA	Rac2	RAS-related C3 botulinum substrate 2	19354	ENSMUSG00000033220
Map2k2	NA	Map2k2	mitogen-activated protein kinase kinase 2	26396	ENSMUSG00000035027
Msn	NA	Msn	moesin	17698	ENSMUSG00000031207
Pik3ca	NA	Pik3ca	phosphatidylinositol 3-kinase, catalytic, alpha polypeptide	18706	ENSMUSG00000027665
Was	NA	Was	Wiskott-Aldrich syndrome homolog (human)	22376	ENSMUSG00000031165
Map2k1	NA	Map2k1	mitogen-activated protein kinase kinase 1	26395	ENSMUSG00000004936
Wikipathways pathway	Androgen Receptor Signaling Pathway	WP252
C=117;O=11;E=2.44;R=4.51;rawP=3.42e-05;adjP=0.0001
Mapk1	NA	Mapk1	mitogen-activated protein kinase 1	26413	ENSMUSG00000063358
Cav1	NA	Cav1	caveolin 1, caveolae protein	12389	ENSMUSG00000007655
Ncoa3	NA	Ncoa3	nuclear receptor coactivator 3	17979	ENSMUSG00000027678
Egfr	NA	Egfr	epidermal growth factor receptor	13649	ENSMUSG00000020122
Akt1	NA	Akt1	thymoma viral proto-oncogene 1	11651	ENSMUSG00000001729
Casp3	NA	Casp3	caspase 3	12367	ENSMUSG00000031628
Stat3	NA	Stat3	signal transducer and activator of transcription 3	20848	ENSMUSG00000004040
Casp8	NA	Casp8	caspase 8	12370	ENSMUSG00000026029
Esr1	NA	Esr1	estrogen receptor 1 (alpha)	13982	ENSMUSG00000019768
Ghr	NA	Ghr	growth hormone receptor	14600	ENSMUSG00000055737
Map2k1	NA	Map2k1	mitogen-activated protein kinase kinase 1	26395	ENSMUSG00000004936
Wikipathways pathway	EPO Receptor Signaling	WP1249
C=33;O=6;E=0.69;R=8.72;rawP=5.46e-05;adjP=0.0002
Mapk1	NA	Mapk1	mitogen-activated protein kinase 1	26413	ENSMUSG00000063358
Map2k2	NA	Map2k2	mitogen-activated protein kinase kinase 2	26396	ENSMUSG00000035027
Akt1	NA	Akt1	thymoma viral proto-oncogene 1	11651	ENSMUSG00000001729
Stat3	NA	Stat3	signal transducer and activator of transcription 3	20848	ENSMUSG00000004040
Pik3cg	NA	Pik3cg	phosphoinositide-3-kinase, catalytic, gamma polypeptide	30955	ENSMUSG00000020573
Map2k1	NA	Map2k1	mitogen-activated protein kinase kinase 1	26395	ENSMUSG00000004936
Wikipathways pathway	estrogen signalling	WP1244
C=86;O=9;E=1.79;R=5.02;rawP=7.65e-05;adjP=0.0003
Mapk1	NA	Mapk1	mitogen-activated protein kinase 1	26413	ENSMUSG00000063358
Akt1	NA	Akt1	thymoma viral proto-oncogene 1	11651	ENSMUSG00000001729
Esr1	NA	Esr1	estrogen receptor 1 (alpha)	13982	ENSMUSG00000019768
Elk1	NA	Elk1	ELK1, member of ETS oncogene family	13712	ENSMUSG00000009406
Nfkb1	NA	Nfkb1	nuclear factor of kappa light polypeptide gene enhancer in B cells 1, p105	18033	ENSMUSG00000028163
Ikbkg	NA	Ikbkg	inhibitor of kappaB kinase gamma	16151	ENSMUSG00000004221
Pik3ca	NA	Pik3ca	phosphatidylinositol 3-kinase, catalytic, alpha polypeptide	18706	ENSMUSG00000027665
Bcl2	NA	Bcl2	B cell leukemia/lymphoma 2	12043	ENSMUSG00000057329
Map2k1	NA	Map2k1	mitogen-activated protein kinase kinase 1	26395	ENSMUSG00000004936
Wikipathways pathway	TFs Regulate miRNAs related to cardiac hypertrophy	WP2080
C=6;O=3;E=0.13;R=23.97;rawP=0.0002;adjP=0.0007
Akt1	NA	Akt1	thymoma viral proto-oncogene 1	11651	ENSMUSG00000001729
Stat3	NA	Stat3	signal transducer and activator of transcription 3	20848	ENSMUSG00000004040
Nfkb1	NA	Nfkb1	nuclear factor of kappa light polypeptide gene enhancer in B cells 1, p105	18033	ENSMUSG00000028163
Wikipathways pathway	Senescence and Autophagy	WP1267
C=104;O=9;E=2.17;R=4.15;rawP=0.0003;adjP=0.0011
Mapk1	NA	Mapk1	mitogen-activated protein kinase 1	26413	ENSMUSG00000063358
Sparc	NA	Sparc	secreted acidic cysteine rich glycoprotein	20692	ENSMUSG00000018593
Cebpb	NA	Cebpb	CCAAT/enhancer binding protein (C/EBP), beta	12608	ENSMUSG00000056501
Igf1r	NA	Igf1r	insulin-like growth factor I receptor	16001	ENSMUSG00000005533
Plat	NA	Plat	plasminogen activator, tissue	18791	ENSMUSG00000031538
Lamp1	NA	Lamp1	lysosomal-associated membrane protein 1	16783	ENSMUSG00000031447
Il6ra	NA	Il6ra	interleukin 6 receptor, alpha	16194	ENSMUSG00000027947
Bcl2	NA	Bcl2	B cell leukemia/lymphoma 2	12043	ENSMUSG00000057329
Map2k1	NA	Map2k1	mitogen-activated protein kinase kinase 1	26395	ENSMUSG00000004936
Wikipathways pathway	Oxidative Damage	WP1496
C=17;O=4;E=0.35;R=11.28;rawP=0.0004;adjP=0.0013
Casp3	NA	Casp3	caspase 3	12367	ENSMUSG00000031628
Cycs	NA	Cycs	cytochrome c, somatic	13063	ENSMUSG00000063694
Map2k4	NA	Map2k4	mitogen-activated protein kinase kinase 4	26398	ENSMUSG00000033352
Bcl2	NA	Bcl2	B cell leukemia/lymphoma 2	12043	ENSMUSG00000057329
Wikipathways pathway	Adipogenesis	WP447
C=129;O=10;E=2.69;R=3.72;rawP=0.0004;adjP=0.0013
Cebpb	NA	Cebpb	CCAAT/enhancer binding protein (C/EBP), beta	12608	ENSMUSG00000056501
Lpl	NA	Lpl	lipoprotein lipase	16956	ENSMUSG00000015568
Lpin2	NA	Lpin2	lipin 2	64898	ENSMUSG00000024052
Stat3	NA	Stat3	signal transducer and activator of transcription 3	20848	ENSMUSG00000004040
Rora	NA	Rora	RAR-related orphan receptor alpha	19883	ENSMUSG00000032238
Frzb	NA	Frzb	frizzled-related protein	20378	ENSMUSG00000027004
Stat2	NA	Stat2	signal transducer and activator of transcription 2	20847	ENSMUSG00000040033
Lifr	NA	Lifr	leukemia inhibitory factor receptor	16880	ENSMUSG00000054263
Gh	NA	Gh	growth hormone	14599	ENSMUSG00000020713
Hif1a	NA	Hif1a	hypoxia inducible factor 1, alpha subunit	15251	ENSMUSG00000021109
Wikipathways pathway	Serotonin Receptor 2 and STAT3 Signaling	WP2079
C=2;O=2;E=0.04;R=47.94;rawP=0.0004;adjP=0.0013
Stat3	NA	Stat3	signal transducer and activator of transcription 3	20848	ENSMUSG00000004040
Gnaq	NA	Gnaq	guanine nucleotide binding protein, alpha q polypeptide	14682	ENSMUSG00000024639
Wikipathways pathway	Glycolysis and Gluconeogenesis	WP157
C=48;O=6;E=1.00;R=5.99;rawP=0.0005;adjP=0.0015
Hk2	NA	Hk2	hexokinase 2	15277	ENSMUSG00000000628
Slc2a1	NA	Slc2a1	solute carrier family 2 (facilitated glucose transporter), member 1	20525	ENSMUSG00000028645
Mdh2	NA	Mdh2	malate dehydrogenase 2, NAD (mitochondrial)	17448	ENSMUSG00000019179
Gpi1	NA	Gpi1	glucose phosphate isomerase 1	14751	ENSMUSG00000036427
Pdha1	NA	Pdha1	pyruvate dehydrogenase E1 alpha 1	18597	ENSMUSG00000031299
Hk1	NA	Hk1	hexokinase 1	15275	ENSMUSG00000037012
Wikipathways pathway	Keap1-Nrf2	WP1245
C=18;O=4;E=0.38;R=10.65;rawP=0.0005;adjP=0.0015
Cebpb	NA	Cebpb	CCAAT/enhancer binding protein (C/EBP), beta	12608	ENSMUSG00000056501
Gclm	NA	Gclm	glutamate-cysteine ligase, modifier subunit	14630	ENSMUSG00000028124
Maf	NA	Maf	avian musculoaponeurotic fibrosarcoma (v-maf) AS42 oncogene homolog	17132	ENSMUSG00000055435
Pik3ca	NA	Pik3ca	phosphatidylinositol 3-kinase, catalytic, alpha polypeptide	18706	ENSMUSG00000027665
Wikipathways pathway	FAS pathway and Stress induction of HSP regulation	WP571
C=50;O=6;E=1.04;R=5.75;rawP=0.0006;adjP=0.0018
Casp8	NA	Casp8	caspase 8	12370	ENSMUSG00000026029
Arhgdib	NA	Arhgdib	Rho, GDP dissociation inhibitor (GDI) beta	11857	ENSMUSG00000030220
Casp3	NA	Casp3	caspase 3	12367	ENSMUSG00000031628
Casp6	NA	Casp6	caspase 6	12368	ENSMUSG00000027997
Map2k4	NA	Map2k4	mitogen-activated protein kinase kinase 4	26398	ENSMUSG00000033352
Bcl2	NA	Bcl2	B cell leukemia/lymphoma 2	12043	ENSMUSG00000057329
Wikipathways pathway	G Protein Signaling Pathways	WP232
C=92;O=8;E=1.92;R=4.17;rawP=0.0007;adjP=0.0020
Prkch	NA	Prkch	protein kinase C, eta	18755	ENSMUSG00000021108
Pde4a	NA	Pde4a	phosphodiesterase 4A, cAMP specific	18577	ENSMUSG00000032177
Nras	NA	Nras	neuroblastoma ras oncogene	18176	ENSMUSG00000027852
Pde4b	NA	Pde4b	phosphodiesterase 4B, cAMP specific	18578	ENSMUSG00000028525
Akap10	NA	Akap10	A kinase (PRKA) anchor protein 10	56697	ENSMUSG00000047804
Ppp3ca	NA	Ppp3ca	protein phosphatase 3, catalytic subunit, alpha isoform	19055	ENSMUSG00000028161
Gnaq	NA	Gnaq	guanine nucleotide binding protein, alpha q polypeptide	14682	ENSMUSG00000024639
Pde7a	NA	Pde7a	phosphodiesterase 7A	18583	ENSMUSG00000069094
Wikipathways pathway	Apoptosis Modulation by HSP70	WP166
C=21;O=4;E=0.44;R=9.13;rawP=0.0008;adjP=0.0022
Casp8	NA	Casp8	caspase 8	12370	ENSMUSG00000026029
Casp3	NA	Casp3	caspase 3	12367	ENSMUSG00000031628
Casp6	NA	Casp6	caspase 6	12368	ENSMUSG00000027997
Nfkb1	NA	Nfkb1	nuclear factor of kappa light polypeptide gene enhancer in B cells 1, p105	18033	ENSMUSG00000028163
Wikipathways pathway	Id Signaling Pathway	WP512
C=54;O=6;E=1.13;R=5.33;rawP=0.0009;adjP=0.0024
Elk3	NA	Elk3	ELK3, member of ETS oncogene family	13713	ENSMUSG00000008398
Kdr	NA	Kdr	kinase insert domain protein receptor	16542	ENSMUSG00000062960
Igf1r	NA	Igf1r	insulin-like growth factor I receptor	16001	ENSMUSG00000005533
Elk1	NA	Elk1	ELK1, member of ETS oncogene family	13712	ENSMUSG00000009406
Nfkb1	NA	Nfkb1	nuclear factor of kappa light polypeptide gene enhancer in B cells 1, p105	18033	ENSMUSG00000028163
Flt1	NA	Flt1	FMS-like tyrosine kinase 1	14254	ENSMUSG00000029648
Wikipathways pathway	PluriNetWork	WP1763
C=281;O=15;E=5.86;R=2.56;rawP=0.0009;adjP=0.0024
Mapk1	NA	Mapk1	mitogen-activated protein kinase 1	26413	ENSMUSG00000063358
Akt1	NA	Akt1	thymoma viral proto-oncogene 1	11651	ENSMUSG00000001729
Casp3	NA	Casp3	caspase 3	12367	ENSMUSG00000031628
Ogt	NA	Ogt	O-linked N-acetylglucosamine (GlcNAc) transferase (UDP-N-acetylglucosamine:polypeptide-N-acetylglucosaminyl transferase)	108155	ENSMUSG00000034160
Stat3	NA	Stat3	signal transducer and activator of transcription 3	20848	ENSMUSG00000004040
Ncl	NA	Ncl	nucleolin	17975	ENSMUSG00000026234
Satb1	NA	Satb1	special AT-rich sequence binding protein 1	20230	ENSMUSG00000023927
Ocln	NA	Ocln	occludin	18260	ENSMUSG00000021638
Hif1a	NA	Hif1a	hypoxia inducible factor 1, alpha subunit	15251	ENSMUSG00000021109
Lifr	NA	Lifr	leukemia inhibitory factor receptor	16880	ENSMUSG00000054263
Nfkb1	NA	Nfkb1	nuclear factor of kappa light polypeptide gene enhancer in B cells 1, p105	18033	ENSMUSG00000028163
Mpl	NA	Mpl	myeloproliferative leukemia virus oncogene	17480	ENSMUSG00000006389
Tgfbr1	NA	Tgfbr1	transforming growth factor, beta receptor I	21812	ENSMUSG00000007613
Pin1	NA	Pin1	protein (peptidyl-prolyl cis/trans isomerase) NIMA-interacting 1	23988	ENSMUSG00000032171
Map2k1	NA	Map2k1	mitogen-activated protein kinase kinase 1	26395	ENSMUSG00000004936
Wikipathways pathway	Macrophage markers	WP2271
C=10;O=3;E=0.21;R=14.38;rawP=0.0010;adjP=0.0026
Rac2	NA	Rac2	RAS-related C3 botulinum substrate 2	19354	ENSMUSG00000033220
Cd14	NA	Cd14	CD14 antigen	12475	ENSMUSG00000051439
Cd68	NA	Cd68	CD68 antigen	12514	ENSMUSG00000018774
Wikipathways pathway	Complement and Coagulation Cascades	WP449
C=56;O=6;E=1.17;R=5.14;rawP=0.0011;adjP=0.0028
C9	NA	C9	complement component 9	12279	ENSMUSG00000022149
Mbl1	NA	Mbl1	mannose-binding lectin (protein A) 1	17194	ENSMUSG00000037780
C3ar1	NA	C3ar1	complement component 3a receptor 1	12267	ENSMUSG00000040552
Hc	NA	Hc	hemolytic complement	15139	ENSMUSG00000026874
Plat	NA	Plat	plasminogen activator, tissue	18791	ENSMUSG00000031538
F7	NA	F7	coagulation factor VII	14068	ENSMUSG00000031443
Wikipathways pathway	TGF Beta Signaling Pathway	WP113
C=57;O=6;E=1.19;R=5.05;rawP=0.0012;adjP=0.0030
Tgfbr2	NA	Tgfbr2	transforming growth factor, beta receptor II	21813	ENSMUSG00000032440
Tgfbr3	NA	Tgfbr3	transforming growth factor, beta receptor III	21814	ENSMUSG00000029287
Stat3	NA	Stat3	signal transducer and activator of transcription 3	20848	ENSMUSG00000004040
Nfkb1	NA	Nfkb1	nuclear factor of kappa light polypeptide gene enhancer in B cells 1, p105	18033	ENSMUSG00000028163
Eng	NA	Eng	endoglin	13805	ENSMUSG00000026814
Tgfbr1	NA	Tgfbr1	transforming growth factor, beta receptor I	21812	ENSMUSG00000007613
Wikipathways pathway	Nuclear Receptors	WP509
C=40;O=5;E=0.83;R=5.99;rawP=0.0014;adjP=0.0034
Nr1h2	NA	Nr1h2	nuclear receptor subfamily 1, group H, member 2	22260	ENSMUSG00000060601
Esr1	NA	Esr1	estrogen receptor 1 (alpha)	13982	ENSMUSG00000019768
Rora	NA	Rora	RAR-related orphan receptor alpha	19883	ENSMUSG00000032238
Nr4a2	NA	Nr4a2	nuclear receptor subfamily 4, group A, member 2	18227	ENSMUSG00000026826
Esrra	NA	Esrra	estrogen related receptor, alpha	26379	ENSMUSG00000024955
Wikipathways pathway	IL-1 Signaling Pathway	WP37
C=81;O=7;E=1.69;R=4.14;rawP=0.0015;adjP=0.0036
Mapk1	NA	Mapk1	mitogen-activated protein kinase 1	26413	ENSMUSG00000063358
Akt1	NA	Akt1	thymoma viral proto-oncogene 1	11651	ENSMUSG00000001729
Irak4	NA	Irak4	interleukin-1 receptor-associated kinase 4	266632	ENSMUSG00000059883
Capn1	NA	Capn1	calpain 1	12333	ENSMUSG00000024942
Traf6	NA	Traf6	TNF receptor-associated factor 6	22034	ENSMUSG00000027164
Nfkb1	NA	Nfkb1	nuclear factor of kappa light polypeptide gene enhancer in B cells 1, p105	18033	ENSMUSG00000028163
Map2k1	NA	Map2k1	mitogen-activated protein kinase kinase 1	26395	ENSMUSG00000004936
Wikipathways pathway	Oxidative Stress	WP412
C=27;O=4;E=0.56;R=7.10;rawP=0.0022;adjP=0.0051
Nfix	NA	Nfix	nuclear factor I/X	18032	ENSMUSG00000001911
Sod2	NA	Sod2	superoxide dismutase 2, mitochondrial	20656	ENSMUSG00000006818
Nfkb1	NA	Nfkb1	nuclear factor of kappa light polypeptide gene enhancer in B cells 1, p105	18033	ENSMUSG00000028163
Txn2	NA	Txn2	thioredoxin 2	56551	ENSMUSG00000005354
Wikipathways pathway	Alpha6-Beta4 Integrin Signaling Pathway	WP488
C=87;O=7;E=1.81;R=3.86;rawP=0.0023;adjP=0.0052
Egfr	NA	Egfr	epidermal growth factor receptor	13649	ENSMUSG00000020122
Dst	NA	Dst	dystonin	13518	ENSMUSG00000026131
Akt1	NA	Akt1	thymoma viral proto-oncogene 1	11651	ENSMUSG00000001729
Casp3	NA	Casp3	caspase 3	12367	ENSMUSG00000031628
Pik3cg	NA	Pik3cg	phosphoinositide-3-kinase, catalytic, gamma polypeptide	30955	ENSMUSG00000020573
Pik3ca	NA	Pik3ca	phosphatidylinositol 3-kinase, catalytic, alpha polypeptide	18706	ENSMUSG00000027665
Pik3r1	NA	Pik3r1	phosphatidylinositol 3-kinase, regulatory subunit, polypeptide 1 (p85 alpha)	18708	ENSMUSG00000041417
Wikipathways pathway	Peptide GPCRs	WP234
C=66;O=6;E=1.38;R=4.36;rawP=0.0025;adjP=0.0056
C3ar1	NA	C3ar1	complement component 3a receptor 1	12267	ENSMUSG00000040552
Cckbr	NA	Cckbr	cholecystokinin B receptor	12426	ENSMUSG00000030898
Mc1r	NA	Mc1r	melanocortin 1 receptor	17199	ENSMUSG00000074037
Brs3	NA	Brs3	bombesin-like receptor 3	12209	ENSMUSG00000031130
Ednrb	NA	Ednrb	endothelin receptor type B	13618	ENSMUSG00000022122
Mc3r	NA	Mc3r	melanocortin 3 receptor	17201	ENSMUSG00000038537
Wikipathways pathway	ESC Pluripotency Pathways	WP339
C=115;O=8;E=2.40;R=3.33;rawP=0.0028;adjP=0.0061
Mapk1	NA	Mapk1	mitogen-activated protein kinase 1	26413	ENSMUSG00000063358
Egfr	NA	Egfr	epidermal growth factor receptor	13649	ENSMUSG00000020122
Akt1	NA	Akt1	thymoma viral proto-oncogene 1	11651	ENSMUSG00000001729
Stat3	NA	Stat3	signal transducer and activator of transcription 3	20848	ENSMUSG00000004040
Sepp1	NA	Sepp1	selenoprotein P, plasma, 1	20363	ENSMUSG00000064373
Map2k2	NA	Map2k2	mitogen-activated protein kinase kinase 2	26396	ENSMUSG00000035027
Lifr	NA	Lifr	leukemia inhibitory factor receptor	16880	ENSMUSG00000054263
Map2k1	NA	Map2k1	mitogen-activated protein kinase kinase 1	26395	ENSMUSG00000004936
Wikipathways pathway	Prostaglandin Synthesis and Regulation	WP374
C=31;O=4;E=0.65;R=6.19;rawP=0.0038;adjP=0.0081
Ptgdr	NA	Ptgdr	prostaglandin D receptor	19214	ENSMUSG00000071489
Ptger3	NA	Ptger3	prostaglandin E receptor 3 (subtype EP3)	19218	ENSMUSG00000040016
Ednrb	NA	Ednrb	endothelin receptor type B	13618	ENSMUSG00000022122
Ptger1	NA	Ptger1	prostaglandin E receptor 1 (subtype EP1)	19216	ENSMUSG00000019464
Wikipathways pathway	TNF-alpha NF-kB Signaling Pathway	WP246
C=205;O=11;E=4.28;R=2.57;rawP=0.0040;adjP=0.0084
Cav1	NA	Cav1	caveolin 1, caveolae protein	12389	ENSMUSG00000007655
Pebp1	NA	Pebp1	phosphatidylethanolamine binding protein 1	23980	ENSMUSG00000032959
Akt1	NA	Akt1	thymoma viral proto-oncogene 1	11651	ENSMUSG00000001729
Casp3	NA	Casp3	caspase 3	12367	ENSMUSG00000031628
Traf6	NA	Traf6	TNF receptor-associated factor 6	22034	ENSMUSG00000027164
Tnfrsf11a	NA	Tnfrsf11a	tumor necrosis factor receptor superfamily, member 11a	21934	ENSMUSG00000026321
Casp8	NA	Casp8	caspase 8	12370	ENSMUSG00000026029
Nfkb1	NA	Nfkb1	nuclear factor of kappa light polypeptide gene enhancer in B cells 1, p105	18033	ENSMUSG00000028163
Ikbkg	NA	Ikbkg	inhibitor of kappaB kinase gamma	16151	ENSMUSG00000004221
Rps6kb1	NA	Rps6kb1	ribosomal protein S6 kinase, polypeptide 1	72508	ENSMUSG00000020516
Tnfaip3	NA	Tnfaip3	tumor necrosis factor, alpha-induced protein 3	21929	ENSMUSG00000019850
Wikipathways pathway	EBV LMP1 signaling	WP1243
C=32;O=4;E=0.67;R=5.99;rawP=0.0042;adjP=0.0086
Mapk1	NA	Mapk1	mitogen-activated protein kinase 1	26413	ENSMUSG00000063358
Traf6	NA	Traf6	TNF receptor-associated factor 6	22034	ENSMUSG00000027164
Ikbkg	NA	Ikbkg	inhibitor of kappaB kinase gamma	16151	ENSMUSG00000004221
Nfkb1	NA	Nfkb1	nuclear factor of kappa light polypeptide gene enhancer in B cells 1, p105	18033	ENSMUSG00000028163
Wikipathways pathway	Small Ligand GPCRs	WP353
C=17;O=3;E=0.35;R=8.46;rawP=0.0049;adjP=0.0099
Ptgdr	NA	Ptgdr	prostaglandin D receptor	19214	ENSMUSG00000071489
Ptger3	NA	Ptger3	prostaglandin E receptor 3 (subtype EP3)	19218	ENSMUSG00000040016
Ptger1	NA	Ptger1	prostaglandin E receptor 1 (subtype EP1)	19216	ENSMUSG00000019464
Wikipathways pathway	p38 MAPK Signaling Pathway (BioCarta)	WP350
C=34;O=4;E=0.71;R=5.64;rawP=0.0053;adjP=0.0105
Elk1	NA	Elk1	ELK1, member of ETS oncogene family	13712	ENSMUSG00000009406
Map3k5	NA	Map3k5	mitogen-activated protein kinase kinase kinase 5	26408	ENSMUSG00000071369
Tgfbr1	NA	Tgfbr1	transforming growth factor, beta receptor I	21812	ENSMUSG00000007613
Map2k4	NA	Map2k4	mitogen-activated protein kinase kinase 4	26398	ENSMUSG00000033352
Wikipathways pathway	Delta-Notch Signaling Pathway	WP265
C=102;O=7;E=2.13;R=3.29;rawP=0.0055;adjP=0.0107
Mapk1	NA	Mapk1	mitogen-activated protein kinase 1	26413	ENSMUSG00000063358
Nov	NA	Nov	nephroblastoma overexpressed gene	18133	ENSMUSG00000037362
Egfr	NA	Egfr	epidermal growth factor receptor	13649	ENSMUSG00000020122
Akt1	NA	Akt1	thymoma viral proto-oncogene 1	11651	ENSMUSG00000001729
Stat3	NA	Stat3	signal transducer and activator of transcription 3	20848	ENSMUSG00000004040
Adam17	NA	Adam17	a disintegrin and metallopeptidase domain 17	11491	ENSMUSG00000052593
Pik3r1	NA	Pik3r1	phosphatidylinositol 3-kinase, regulatory subunit, polypeptide 1 (p85 alpha)	18708	ENSMUSG00000041417
Wikipathways pathway	Statin Pathway	WP1
C=19;O=3;E=0.40;R=7.57;rawP=0.0068;adjP=0.0128
Lpl	NA	Lpl	lipoprotein lipase	16956	ENSMUSG00000015568
Dgat1	NA	Dgat1	diacylglycerol O-acyltransferase 1	13350	ENSMUSG00000022555
Soat1	NA	Soat1	sterol O-acyltransferase 1	20652	ENSMUSG00000026600
Wikipathways pathway	Mitochondrial Gene Expression	WP1263
C=19;O=3;E=0.40;R=7.57;rawP=0.0068;adjP=0.0128
Tfam	NA	Tfam	transcription factor A, mitochondrial	21780	ENSMUSG00000003923
Esrra	NA	Esrra	estrogen related receptor, alpha	26379	ENSMUSG00000024955
Ppp3ca	NA	Ppp3ca	protein phosphatase 3, catalytic subunit, alpha isoform	19055	ENSMUSG00000028161
Wikipathways pathway	Nucleotide Metabolism	WP87
C=20;O=3;E=0.42;R=7.19;rawP=0.0079;adjP=0.0141
Rrm1	NA	Rrm1	ribonucleotide reductase M1	20133	ENSMUSG00000030978
Sat1	NA	Sat1	spermidine/spermine N1-acetyl transferase 1	20229	ENSMUSG00000025283
Polb	NA	Polb	polymerase (DNA directed), beta	18970	ENSMUSG00000031536
Wikipathways pathway	ErbB signaling pathway	WP1261
C=59;O=5;E=1.23;R=4.06;rawP=0.0077;adjP=0.0141
Mapk1	NA	Mapk1	mitogen-activated protein kinase 1	26413	ENSMUSG00000063358
Egfr	NA	Egfr	epidermal growth factor receptor	13649	ENSMUSG00000020122
Elk1	NA	Elk1	ELK1, member of ETS oncogene family	13712	ENSMUSG00000009406
Tgfa	NA	Tgfa	transforming growth factor alpha	21802	ENSMUSG00000029999
Map2k1	NA	Map2k1	mitogen-activated protein kinase kinase 1	26395	ENSMUSG00000004936
Wikipathways pathway	G13 Signaling Pathway	WP298
C=38;O=4;E=0.79;R=5.05;rawP=0.0079;adjP=0.0141
Arhgdib	NA	Arhgdib	Rho, GDP dissociation inhibitor (GDI) beta	11857	ENSMUSG00000030220
Was	NA	Was	Wiskott-Aldrich syndrome homolog (human)	22376	ENSMUSG00000031165
Rps6kb1	NA	Rps6kb1	ribosomal protein S6 kinase, polypeptide 1	72508	ENSMUSG00000020516
Pik3ca	NA	Pik3ca	phosphatidylinositol 3-kinase, catalytic, alpha polypeptide	18706	ENSMUSG00000027665
Wikipathways pathway	tPa pathway	WP2151
C=7;O=2;E=0.15;R=13.70;rawP=0.0085;adjP=0.0147
Plat	NA	Plat	plasminogen activator, tissue	18791	ENSMUSG00000031538
Bdnf	NA	Bdnf	brain derived neurotrophic factor	12064	ENSMUSG00000048482
Wikipathways pathway	Acetylcholine Synthesis	WP175
C=7;O=2;E=0.15;R=13.70;rawP=0.0085;adjP=0.0147
Pdha1	NA	Pdha1	pyruvate dehydrogenase E1 alpha 1	18597	ENSMUSG00000031299
Pemt	NA	Pemt	phosphatidylethanolamine N-methyltransferase	18618	ENSMUSG00000000301
Wikipathways pathway	selenium	WP1272
C=21;O=3;E=0.44;R=6.85;rawP=0.0091;adjP=0.0155
Sepp1	NA	Sepp1	selenoprotein P, plasma, 1	20363	ENSMUSG00000064373
Mthfr	NA	Mthfr	5,10-methylenetetrahydrofolate reductase	17769	ENSMUSG00000029009
Fads2	NA	Fads2	fatty acid desaturase 2	56473	ENSMUSG00000024665
Wikipathways pathway	Leptin Insulin Overlap	WP578
C=22;O=3;E=0.46;R=6.54;rawP=0.0103;adjP=0.0170
Akt1	NA	Akt1	thymoma viral proto-oncogene 1	11651	ENSMUSG00000001729
Stat3	NA	Stat3	signal transducer and activator of transcription 3	20848	ENSMUSG00000004040
Pik3cg	NA	Pik3cg	phosphoinositide-3-kinase, catalytic, gamma polypeptide	30955	ENSMUSG00000020573
Wikipathways pathway	Triacylglyceride Synthesis	WP386
C=22;O=3;E=0.46;R=6.54;rawP=0.0103;adjP=0.0170
Lpl	NA	Lpl	lipoprotein lipase	16956	ENSMUSG00000015568
Dgat1	NA	Dgat1	diacylglycerol O-acyltransferase 1	13350	ENSMUSG00000022555
Gpd1	NA	Gpd1	glycerol-3-phosphate dehydrogenase 1 (soluble)	14555	ENSMUSG00000023019
Wikipathways pathway	Endochondral Ossification	WP1270
C=67;O=5;E=1.40;R=3.58;rawP=0.0129;adjP=0.0210
Frzb	NA	Frzb	frizzled-related protein	20378	ENSMUSG00000027004
Akt1	NA	Akt1	thymoma viral proto-oncogene 1	11651	ENSMUSG00000001729
Igf1r	NA	Igf1r	insulin-like growth factor I receptor	16001	ENSMUSG00000005533
Plat	NA	Plat	plasminogen activator, tissue	18791	ENSMUSG00000031538
Ghr	NA	Ghr	growth hormone receptor	14600	ENSMUSG00000055737
Wikipathways pathway	Myometrial Relaxation and Contraction Pathways	WP385
C=151;O=8;E=3.15;R=2.54;rawP=0.0141;adjP=0.0226
Prkch	NA	Prkch	protein kinase C, eta	18755	ENSMUSG00000021108
Rgs5	NA	Rgs5	regulator of G-protein signaling 5	19737	ENSMUSG00000026678
Gsto1	NA	Gsto1	glutathione S-transferase omega 1	14873	ENSMUSG00000025068
Cald1	NA	Cald1	caldesmon 1	109624	ENSMUSG00000029761
Pde4b	NA	Pde4b	phosphodiesterase 4B, cAMP specific	18578	ENSMUSG00000028525
Nfkb1	NA	Nfkb1	nuclear factor of kappa light polypeptide gene enhancer in B cells 1, p105	18033	ENSMUSG00000028163
Grk6	NA	Grk6	G protein-coupled receptor kinase 6	26385	ENSMUSG00000074886
Gnaq	NA	Gnaq	guanine nucleotide binding protein, alpha q polypeptide	14682	ENSMUSG00000024639
Wikipathways pathway	Matrix Metalloproteinases	WP441
C=25;O=3;E=0.52;R=5.75;rawP=0.0147;adjP=0.0232
Timp4	NA	Timp4	tissue inhibitor of metalloproteinase 4	110595	ENSMUSG00000030317
Mmp8	NA	Mmp8	matrix metallopeptidase 8	17394	ENSMUSG00000005800
Mmp2	NA	Mmp2	matrix metallopeptidase 2	17390	ENSMUSG00000031740
Wikipathways pathway	One carbon metabolism and related pathways	WP1770
C=49;O=4;E=1.02;R=3.91;rawP=0.0189;adjP=0.0294
Mthfr	NA	Mthfr	5,10-methylenetetrahydrofolate reductase	17769	ENSMUSG00000029009
Sod2	NA	Sod2	superoxide dismutase 2, mitochondrial	20656	ENSMUSG00000006818
Gclm	NA	Gclm	glutamate-cysteine ligase, modifier subunit	14630	ENSMUSG00000028124
Pemt	NA	Pemt	phosphatidylethanolamine N-methyltransferase	18618	ENSMUSG00000000301
Wikipathways pathway	TGF-beta Receptor Signaling Pathway	WP258
C=230;O=10;E=4.80;R=2.08;rawP=0.0230;adjP=0.0353
Cav1	NA	Cav1	caveolin 1, caveolae protein	12389	ENSMUSG00000007655
Sparc	NA	Sparc	secreted acidic cysteine rich glycoprotein	20692	ENSMUSG00000018593
Tgfbr3	NA	Tgfbr3	transforming growth factor, beta receptor III	21814	ENSMUSG00000029287
Zeb1	NA	Zeb1	zinc finger E-box binding homeobox 1	21417	ENSMUSG00000024238
Foxo3	NA	Foxo3	forkhead box O3	56484	ENSMUSG00000048756
Pik3r1	NA	Pik3r1	phosphatidylinositol 3-kinase, regulatory subunit, polypeptide 1 (p85 alpha)	18708	ENSMUSG00000041417
Esr1	NA	Esr1	estrogen receptor 1 (alpha)	13982	ENSMUSG00000019768
Tgfbr2	NA	Tgfbr2	transforming growth factor, beta receptor II	21813	ENSMUSG00000032440
Eng	NA	Eng	endoglin	13805	ENSMUSG00000026814
Tgfbr1	NA	Tgfbr1	transforming growth factor, beta receptor I	21812	ENSMUSG00000007613
Wikipathways pathway	Inflammatory Response Pathway	WP458
C=30;O=3;E=0.63;R=4.79;rawP=0.0241;adjP=0.0365
Col1a2	NA	Col1a2	collagen, type I, alpha 2	12843	ENSMUSG00000029661
Cd28	NA	Cd28	CD28 antigen	12487	ENSMUSG00000026012
Il4ra	NA	Il4ra	interleukin 4 receptor, alpha	16190	ENSMUSG00000030748
Wikipathways pathway	Amino Acid metabolism	WP662
C=109;O=6;E=2.27;R=2.64;rawP=0.0267;adjP=0.0399
Asns	NA	Asns	asparagine synthetase	27053	ENSMUSG00000029752
Mdh2	NA	Mdh2	malate dehydrogenase 2, NAD (mitochondrial)	17448	ENSMUSG00000019179
Gpt2	NA	Gpt2	glutamic pyruvate transaminase (alanine aminotransferase) 2	108682	ENSMUSG00000031700
Gclm	NA	Gclm	glutamate-cysteine ligase, modifier subunit	14630	ENSMUSG00000028124
Pdha1	NA	Pdha1	pyruvate dehydrogenase E1 alpha 1	18597	ENSMUSG00000031299
Dbh	NA	Dbh	dopamine beta hydroxylase	13166	ENSMUSG00000000889
Wikipathways pathway	PPAR signaling pathway	WP2316
C=82;O=5;E=1.71;R=2.92;rawP=0.0285;adjP=0.0416
Sorbs1	NA	Sorbs1	sorbin and SH3 domain containing 1	20411	ENSMUSG00000025006
Lpl	NA	Lpl	lipoprotein lipase	16956	ENSMUSG00000015568
Fads2	NA	Fads2	fatty acid desaturase 2	56473	ENSMUSG00000024665
Scd2	NA	Scd2	stearoyl-Coenzyme A desaturase 2	20250	ENSMUSG00000025203
Slc27a4	NA	Slc27a4	solute carrier family 27 (fatty acid transporter), member 4	26569	ENSMUSG00000059316
Wikipathways pathway	Hypothetical Network for Drug Addiction	WP1246
C=32;O=3;E=0.67;R=4.49;rawP=0.0286;adjP=0.0416
Mapk1	NA	Mapk1	mitogen-activated protein kinase 1	26413	ENSMUSG00000063358
Map2k2	NA	Map2k2	mitogen-activated protein kinase kinase 2	26396	ENSMUSG00000035027
Map2k1	NA	Map2k1	mitogen-activated protein kinase kinase 1	26395	ENSMUSG00000004936
Wikipathways pathway	SRF and miRs in Smooth Muscle Differentiation and Proliferation	WP2081
C=13;O=2;E=0.27;R=7.37;rawP=0.0291;adjP=0.0417
Elk1	NA	Elk1	ELK1, member of ETS oncogene family	13712	ENSMUSG00000009406
Ccnd2	NA	Ccnd2	cyclin D2	12444	ENSMUSG00000000184
Wikipathways pathway	Glutathione and one carbon metabolism	WP730
C=33;O=3;E=0.69;R=4.36;rawP=0.0310;adjP=0.0439
Mthfr	NA	Mthfr	5,10-methylenetetrahydrofolate reductase	17769	ENSMUSG00000029009
Gclm	NA	Gclm	glutamate-cysteine ligase, modifier subunit	14630	ENSMUSG00000028124
Ahcy	NA	Ahcy	S-adenosylhomocysteine hydrolase	269378	ENSMUSG00000027597
Wikipathways pathway	Ovarian Infertility Genes	WP273
C=34;O=3;E=0.71;R=4.23;rawP=0.0335;adjP=0.0462
Cebpb	NA	Cebpb	CCAAT/enhancer binding protein (C/EBP), beta	12608	ENSMUSG00000056501
Ccnd2	NA	Ccnd2	cyclin D2	12444	ENSMUSG00000000184
Smpd1	NA	Smpd1	sphingomyelin phosphodiesterase 1, acid lysosomal	20597	ENSMUSG00000037049
Wikipathways pathway	Complement Activation, Classical Pathway	WP200
C=14;O=2;E=0.29;R=6.85;rawP=0.0335;adjP=0.0462
C9	NA	C9	complement component 9	12279	ENSMUSG00000022149
Hc	NA	Hc	hemolytic complement	15139	ENSMUSG00000026874

## Sheet: for supplement table
Pathway Name	Number of Gene	Raw P Value	Adjusted P Value	Entrez Gene ID	Statistics
MAPK signaling pathway	25	2.57e-15	2.8e-13	12475 12367 11651 12064 26396 30957 13712 18033 26408 21812 26413 18755 13649 18176 12368 22034 26398 19354 12370 21813 16151 18015 26395 19055 19419	C=157	O=25	E=3.28	R=7.63
Focal Adhesion	23	3.56e-12	1.94e-10	16419 11651 15234 12333 18708 241226 26396 13712 12444 18706 12043 12389 26413 12843 13649 30955 22324 14254 20363 16400 19354 22340 26395	C=179	O=23	E=3.73	R=6.16
Chemokine signaling pathway	21	4.75e-11	1.29e-09	20308 11651 20848 18708 18033 18706 26385 26413 18176 56484 30955 22324 20307 20847 19354 110355 94176 17969 16151 22376 26395	C=167	O=21	E=3.48	R=6.03
Toll-like receptor signaling pathway	17	3.69e-11	1.29e-09	12475 11651 18708 53791 26396 24088 18033 21897 18706 26413 266632 22034 30955 26398 12370 16151 26395	C=102	O=17	E=2.13	R=7.99
IL-6 signaling Pathway	16	1.93e-09	4.21e-08	12608 12367 11651 16331 20848 18708 110854 26396 18033 26413 22324 56484 26398 16194 72508 26395	C=114	O=16	E=2.38	R=6.73
MicroRNAs in cardiomyocyte hypertrophy	15	2.79e-09	5.07e-08	11651 20848 18708 26396 18033 18706 26413 16001 30955 26398 19091 13019 16151 26395 19055	C=101	O=15	E=2.11	R=7.12
B Cell Receptor Signaling Pathway	20	3.97e-09	5.8e-08	11651 16331 20848 18708 12042 26396 13712 12125 12444 12043 26413 101476 30955 22324 15387 16151 72508 22376 19055 26395	C=192	O=20	E=4.01	R=4.99
Insulin Signaling	18	4.26e-09	5.8e-08	20411 11651 18708 26396 19268 13712 18706 26408 18755 26413 16001 56484 30955 26398 19354 20525 72508 26395	C=155	O=18	E=3.23	R=5.57
Apoptosis	14	5.1e-09	6.18e-08	12367 11651 13063 18708 22035 12125 18033 12048 12043 16001 12368 26398 12370 16151	C=90	O=14	E=1.88	R=7.46
IL-2 Signaling Pathway	14	5.91e-09	6.44e-08	11651 20848 18708 26396 18033 18706 12043 12508 26413 30955 56484 22324 72508 26395	C=91	O=14	E=1.90	R=7.37
IL-3 Signaling Pathway	15	7.19e-09	7.12e-08	11651 16331 20848 18708 12125 18033 17390 12048 18706 12043 26413 22324 19354 20525 26395	C=108	O=15	E=2.25	R=6.66
IL-4 signaling Pathway	12	3.97e-08	3.61e-07	11651 16331 18708 16164 13712 18033 18706 12048 26413 16190 17969 72508	C=74	O=12	E=1.54	R=7.77
T Cell Receptor Signaling Pathway	15	1.67e-07	1.4e-06	12608 11651 18708 19271 12042 11857 26396 12525 26413 17975 22324 19354 94176 22376 26395	C=136	O=15	E=2.84	R=5.29
IL-7 Signaling Pathway	9	2.55e-07	1.99e-06	11651 20848 18708 26396 12125 12444 26413 56484 26395	C=44	O=9	E=0.92	R=9.81
Integrin-mediated cell adhesion	12	5.93e-07	4.31e-06	20411 16419 11651 12333 241226 26396 12389 26413 16400 20363 19354 26395	C=94	O=12	E=1.96	R=6.12
IL-5 Signaling Pathway	11	7.23e-07	4.93e-06	11651 20848 18708 26396 13712 18033 11690 26413 30955 56484 22324	C=79	O=11	E=1.65	R=6.67
Alzheimers Disease	10	2.08e-06	1.33e-05	12367 12333 11785 11491 14682 26413 16956 23821 12370 19055	C=71	O=10	E=1.48	R=6.75
EGFR1 Signaling Pathway	17	2.76e-06	1.67e-05	12608 11651 20848 18708 26396 13712 18706 12389 26413 23980 13649 18176 22324 30955 26365 20847 26395	C=214	O=17	E=4.46	R=3.81
Toll Like Receptor signaling	7	8.1e-06	4.65e-05	12367 24088 18033 266632 22034 12370 16151	C=36	O=7	E=0.75	R=9.32
GPCRs, Class A Rhodopsin-like	14	9.19e-06	5e-05	12267 14064 13618 54393 19218 15563 11552 17201 19216 17199 19214 12426 70839 12209	C=164	O=14	E=3.42	R=4.09
Signaling of Hepatocyte Growth Factor Receptor	7	9.81e-06	5e-05	15234 20848 26396 13712 18706 26413 26395	C=37	O=7	E=0.77	R=9.07
IL-9 Signaling Pathway	6	1.01e-05	5e-05	11651 20848 18708 26396 26413 26395	C=25	O=6	E=0.52	R=11.50
Kit Receptor Signaling Pathway	9	1.14e-05	5.4e-05	11651 16331 20848 18708 26413 30955 22324 16590 26395	C=68	O=9	E=1.42	R=6.34
Non-odorant GPCRs	16	1.56e-05	7.08e-05	12267 14064 13618 54393 19218 15563 13733 11552 17201 19216 17199 19214 207911 12426 70839 11539	C=219	O=16	E=4.57	R=3.50
MAPK Cascade	6	3.09e-05	0.0001	26396 13712 26413 18176 26398 26395	C=30	O=6	E=0.63	R=9.59
Regulation of Actin Cytoskeleton	13	2.31e-05	0.0001	12475 18708 26396 18706 17698 26413 13649 18176 30955 22324 19354 22376 26395	C=155	O=13	E=3.23	R=4.02
Androgen Receptor Signaling Pathway	11	3.42e-05	0.0001	12367 11651 20848 13982 14600 17979 12389 26413 13649 12370 26395	C=117	O=11	E=2.44	R=4.51
EPO Receptor Signaling	6	5.46e-05	0.0002	11651 20848 26396 26413 30955 26395	C=33	O=6	E=0.69	R=8.72
estrogen signalling	9	7.65e-05	0.0003	11651 13982 13712 18033 18706 12043 26413 16151 26395	C=86	O=9	E=1.79	R=5.02
TFs Regulate miRNAs related to cardiac hypertrophy	3	0.0002	0.0007	11651 20848 18033	C=6	O=3	E=0.13	R=23.97
Senescence and Autophagy	9	0.0003	0.0011	12608 18791 12043 26413 20692 16001 16783 16194 26395	C=104	O=9	E=2.17	R=4.15
Oxidative Damage	4	0.0004	0.0013	12367 13063 12043 26398	C=17	O=4	E=0.35	R=11.28
Adipogenesis	10	0.0004	0.0013	12608 20848 15251 16956 64898 19883 20847 20378 14599 16880	C=129	O=10	E=2.69	R=3.72
Serotonin Receptor 2 and STAT3 Signaling	2	0.0004	0.0013	20848 14682	C=2	O=2	E=0.04	R=47.94
Glycolysis and Gluconeogenesis	6	0.0005	0.0015	15277 18597 17448 20525 14751 15275	C=48	O=6	E=1.00	R=5.99
Keap1-Nrf2	4	0.0005	0.0015	12608 17132 14630 18706	C=18	O=4	E=0.38	R=10.65
FAS pathway and Stress induction of HSP regulation	6	0.0006	0.0018	12367 11857 12043 12368 26398 12370	C=50	O=6	E=1.04	R=5.75
G Protein Signaling Pathways	8	0.0007	0.002	18577 18583 14682 18755 18176 18578 56697 19055	C=92	O=8	E=1.92	R=4.17
Apoptosis Modulation by HSP70	4	0.0008	0.0022	12367 18033 12368 12370	C=21	O=4	E=0.44	R=9.13
Id Signaling Pathway	6	0.0009	0.0024	13713 16542 13712 18033 16001 14254	C=54	O=6	E=1.13	R=5.33
PluriNetWork	15	0.0009	0.0024	12367 11651 20848 18260 17480 18033 15251 23988 21812 26413 108155 17975 20230 16880 26395	C=281	O=15	E=5.86	R=2.56
Macrophage markers	3	0.001	0.0026	12475 12514 19354	C=10	O=3	E=0.21	R=14.38
Complement and Coagulation Cascades	6	0.0011	0.0028	12267 18791 12279 15139 14068 17194	C=56	O=6	E=1.17	R=5.14
TGF Beta Signaling Pathway	6	0.0012	0.003	20848 18033 21812 21814 21813 13805	C=57	O=6	E=1.19	R=5.05
Nuclear Receptors	5	0.0014	0.0034	13982 22260 26379 19883 18227	C=40	O=5	E=0.83	R=5.99
IL-1 Signaling Pathway	7	0.0015	0.0036	11651 12333 18033 26413 266632 22034 26395	C=81	O=7	E=1.69	R=4.14
Oxidative Stress	4	0.0022	0.0051	20656 18033 18032 56551	C=27	O=4	E=0.56	R=7.10
Alpha6-Beta4 Integrin Signaling Pathway	7	0.0023	0.0052	12367 11651 18708 18706 13649 13518 30955	C=87	O=7	E=1.81	R=3.86
Peptide GPCRs	6	0.0025	0.0056	12267 13618 17201 17199 12426 12209	C=66	O=6	E=1.38	R=4.36
ESC Pluripotency Pathways	8	0.0028	0.0061	11651 20848 26396 26413 13649 20363 16880 26395	C=115	O=8	E=2.40	R=3.33
Prostaglandin Synthesis and Regulation	4	0.0038	0.0081	13618 19218 19216 19214	C=31	O=4	E=0.65	R=6.19
TNF-alpha NF-kB Signaling Pathway	11	0.004	0.0084	12367 11651 21934 18033 21929 12389 23980 22034 12370 16151 72508	C=205	O=11	E=4.28	R=2.57
EBV LMP1 signaling	4	0.0042	0.0086	18033 26413 22034 16151	C=32	O=4	E=0.67	R=5.99
Small Ligand GPCRs	3	0.0049	0.0099	19218 19216 19214	C=17	O=3	E=0.35	R=8.46
p38 MAPK Signaling Pathway (BioCarta)	4	0.0053	0.0105	13712 26408 21812 26398	C=34	O=4	E=0.71	R=5.64
Delta-Notch Signaling Pathway	7	0.0055	0.0107	11651 20848 18708 11491 18133 26413 13649	C=102	O=7	E=2.13	R=3.29
Statin Pathway	3	0.0068	0.0128	13350 16956 20652	C=19	O=3	E=0.40	R=7.57
Mitochondrial Gene Expression	3	0.0068	0.0128	21780 26379 19055	C=19	O=3	E=0.40	R=7.57
Nucleotide Metabolism	3	0.0079	0.0141	20229 20133 18970	C=20	O=3	E=0.42	R=7.19
ErbB signaling pathway	5	0.0077	0.0141	13712 21802 26413 13649 26395	C=59	O=5	E=1.23	R=4.06
G13 Signaling Pathway	4	0.0079	0.0141	11857 18706 72508 22376	C=38	O=4	E=0.79	R=5.05
tPa pathway	2	0.0085	0.0147	18791 12064	C=7	O=2	E=0.15	R=13.70
Acetylcholine Synthesis	2	0.0085	0.0147	18618 18597	C=7	O=2	E=0.15	R=13.70
selenium	3	0.0091	0.0155	17769 20363 56473	C=21	O=3	E=0.44	R=6.85
Leptin Insulin Overlap	3	0.0103	0.017	11651 20848 30955	C=22	O=3	E=0.46	R=6.54
Triacylglyceride Synthesis	3	0.0103	0.017	13350 14555 16956	C=22	O=3	E=0.46	R=6.54
Endochondral Ossification	5	0.0129	0.021	11651 18791 14600 16001 20378	C=67	O=5	E=1.40	R=3.58
Myometrial Relaxation and Contraction Pathways	8	0.0141	0.0226	14873 109624 18033 26385 14682 18755 19737 18578	C=151	O=8	E=3.15	R=2.54
Matrix Metalloproteinases	3	0.0147	0.0232	17390 110595 17394	C=25	O=3	E=0.52	R=5.75
One carbon metabolism and related pathways	4	0.0189	0.0294	20656 17769 18618 14630	C=49	O=4	E=1.02	R=3.91
TGF-beta Receptor Signaling Pathway	10	0.023	0.0353	18708 13982 21812 12389 20692 21814 56484 21417 21813 13805	C=230	O=10	E=4.80	R=2.08
Inflammatory Response Pathway	3	0.0241	0.0365	12487 12843 16190	C=30	O=3	E=0.63	R=4.79
Amino Acid metabolism	6	0.0267	0.0399	108682 13166 27053 14630 18597 17448	C=109	O=6	E=2.27	R=2.64
PPAR signaling pathway	5	0.0285	0.0416	20411 20250 26569 16956 56473	C=82	O=5	E=1.71	R=2.92
Hypothetical Network for Drug Addiction	3	0.0286	0.0416	26396 26413 26395	C=32	O=3	E=0.67	R=4.49
SRF and miRs in Smooth Muscle Differentiation and Proliferation	2	0.0291	0.0417	13712 12444	C=13	O=2	E=0.27	R=7.37
Glutathione and one carbon metabolism	3	0.031	0.0439	17769 14630 269378	C=33	O=3	E=0.69	R=4.36
Ovarian Infertility Genes	3	0.0335	0.0462	12608 12444 20597	C=34	O=3	E=0.71	R=4.23
Complement Activation, Classical Pathway	2	0.0335	0.0462	12279 15139	C=14	O=2	E=0.29	R=6.85

## Sheet: Sheet2
Cd14	NA	Cd14	CD14 antigen	12475	ENSMUSG00000051439

## Sheet: Supplement Table 3
Pathway Name	Number of Gene	Raw P Value	Adjusted P Value
MAPK signaling pathway	25	2.57e-15	2.8e-13
Focal Adhesion	23	3.56e-12	1.94e-10
Chemokine signaling pathway	21	4.75e-11	1.29e-09
Toll-like receptor signaling pathway	17	3.69e-11	1.29e-09
IL-6 signaling Pathway	16	1.93e-09	4.21e-08
MicroRNAs in cardiomyocyte hypertrophy	15	2.79e-09	5.07e-08
B Cell Receptor Signaling Pathway	20	3.97e-09	5.8e-08
Insulin Signaling	18	4.26e-09	5.8e-08
Apoptosis	14	5.1e-09	6.18e-08
IL-2 Signaling Pathway	14	5.91e-09	6.44e-08
IL-3 Signaling Pathway	15	7.19e-09	7.12e-08
IL-4 signaling Pathway	12	3.97e-08	3.61e-07
T Cell Receptor Signaling Pathway	15	1.67e-07	1.4e-06
IL-7 Signaling Pathway	9	2.55e-07	1.99e-06
Integrin-mediated cell adhesion	12	5.93e-07	4.31e-06
IL-5 Signaling Pathway	11	7.23e-07	4.93e-06
Alzheimers Disease	10	2.08e-06	1.33e-05
EGFR1 Signaling Pathway	17	2.76e-06	1.67e-05
Toll Like Receptor signaling	7	8.1e-06	4.65e-05
GPCRs, Class A Rhodopsin-like	14	9.19e-06	5e-05
Signaling of Hepatocyte Growth Factor Receptor	7	9.81e-06	5e-05
IL-9 Signaling Pathway	6	1.01e-05	5e-05
Kit Receptor Signaling Pathway	9	1.14e-05	5.4e-05
Non-odorant GPCRs	16	1.56e-05	7.08e-05
MAPK Cascade	6	3.09e-05	0.0001
Regulation of Actin Cytoskeleton	13	2.31e-05	0.0001
Androgen Receptor Signaling Pathway	11	3.42e-05	0.0001
EPO Receptor Signaling	6	5.46e-05	0.0002
estrogen signalling	9	7.65e-05	0.0003
TFs Regulate miRNAs related to cardiac hypertrophy	3	0.0002	0.0007
Senescence and Autophagy	9	0.0003	0.0011
Oxidative Damage	4	0.0004	0.0013
Adipogenesis	10	0.0004	0.0013
Serotonin Receptor 2 and STAT3 Signaling	2	0.0004	0.0013
Glycolysis and Gluconeogenesis	6	0.0005	0.0015
Keap1-Nrf2	4	0.0005	0.0015
FAS pathway and Stress induction of HSP regulation	6	0.0006	0.0018
G Protein Signaling Pathways	8	0.0007	0.002
Apoptosis Modulation by HSP70	4	0.0008	0.0022
Id Signaling Pathway	6	0.0009	0.0024
PluriNetWork	15	0.0009	0.0024
Macrophage markers	3	0.001	0.0026
Complement and Coagulation Cascades	6	0.0011	0.0028
TGF Beta Signaling Pathway	6	0.0012	0.003
Nuclear Receptors	5	0.0014	0.0034
IL-1 Signaling Pathway	7	0.0015	0.0036
Oxidative Stress	4	0.0022	0.0051
Alpha6-Beta4 Integrin Signaling Pathway	7	0.0023	0.0052
Peptide GPCRs	6	0.0025	0.0056
ESC Pluripotency Pathways	8	0.0028	0.0061
Prostaglandin Synthesis and Regulation	4	0.0038	0.0081
TNF-alpha NF-kB Signaling Pathway	11	0.004	0.0084
EBV LMP1 signaling	4	0.0042	0.0086
Small Ligand GPCRs	3	0.0049	0.0099
p38 MAPK Signaling Pathway (BioCarta)	4	0.0053	0.0105
Delta-Notch Signaling Pathway	7	0.0055	0.0107
Statin Pathway	3	0.0068	0.0128
Mitochondrial Gene Expression	3	0.0068	0.0128
Nucleotide Metabolism	3	0.0079	0.0141
ErbB signaling pathway	5	0.0077	0.0141
G13 Signaling Pathway	4	0.0079	0.0141
tPa pathway	2	0.0085	0.0147
Acetylcholine Synthesis	2	0.0085	0.0147
selenium	3	0.0091	0.0155
Leptin Insulin Overlap	3	0.0103	0.017
Triacylglyceride Synthesis	3	0.0103	0.017
Endochondral Ossification	5	0.0129	0.021
Myometrial Relaxation and Contraction Pathways	8	0.0141	0.0226
Matrix Metalloproteinases	3	0.0147	0.0232
One carbon metabolism and related pathways	4	0.0189	0.0294
TGF-beta Receptor Signaling Pathway	10	0.023	0.0353
Inflammatory Response Pathway	3	0.0241	0.0365
Amino Acid metabolism	6	0.0267	0.0399
PPAR signaling pathway	5	0.0285	0.0416
Hypothetical Network for Drug Addiction	3	0.0286	0.0416
SRF and miRs in Smooth Muscle Differentiation and Proliferation	2	0.0291	0.0417
Glutathione and one carbon metabolism	3	0.031	0.0439
Ovarian Infertility Genes	3	0.0335	0.0462
Complement Activation, Classical Pathway	2	0.0335	0.0462

## Sheet: Table 2
Pathway Name	Number of Genes	Raw P Value	Adjusted P Value
MAPK signaling pathway	25	2.57e-15	2.8e-13
Focal Adhesion	23	3.56e-12	1.94e-10
Chemokine signaling pathway	21	4.75e-11	1.29e-09
Toll-like receptor signaling pathway	17	3.69e-11	1.29e-09
IL-6 signaling Pathway	16	1.93e-09	4.21e-08
MicroRNAs in cardiomyocyte hypertrophy	15	2.79e-09	5.07e-08
B Cell Receptor Signaling Pathway	20	3.97e-09	5.8e-08
Insulin Signaling	18	4.26e-09	5.8e-08
Apoptosis	14	5.1e-09	6.18e-08
IL-2 Signaling Pathway	14	5.91e-09	6.44e-08
IL-3 Signaling Pathway	15	7.19e-09	7.12e-08
IL-4 signaling Pathway	12	3.97e-08	3.61e-07
T Cell Receptor Signaling Pathway	15	1.67e-07	1.4e-06
IL-7 Signaling Pathway	9	2.55e-07	1.99e-06
Integrin-mediated cell adhesion	12	5.93e-07	4.31e-06
IL-5 Signaling Pathway	11	7.23e-07	4.93e-06
Alzheimers Disease	10	2.08e-06	1.33e-05
EGFR1 Signaling Pathway	17	2.76e-06	1.67e-05
Toll Like Receptor signaling	7	8.1e-06	4.65e-05
GPCRs, Class A Rhodopsin-like	14	9.19e-06	5e-05
